# Supplementary material for: Genetic Variation in Human Gene Regulatory Factors Uncovers Regulatory Roles in Local Adaptation and Disease
Source: Genome Biol Evol. 2019 Jun 22;11(8):2178–93. doi: 10.1093/gbe/evz131 (PMC6685493; doi:10.1093/gbe/evz131)
Supplement: evz131_Supplementary_Data [file evz131_supplementary_data.zip]

Archive with 3 entries (3 files):
- Supplementary_figures_S1-S11_Final.docx
- Supplementary_methods.docx
- Supplementary_tables_S1-S12.xlsx
