# Supplementary material for: Genetic Variation in Human Gene Regulatory Factors Uncovers Regulatory Roles in Local Adaptation and Disease
Source: Genome Biol Evol. 2019 Jun 22;11(8):2178–93. doi: 10.1093/gbe/evz131 (PMC6685493; doi:10.1093/gbe/evz131)
Supplement: evz131_Supplementary_Data [file evz131_supplementary_data.zip › Supplementary_tables_S1-S12.xlsx]

## Sheet: TableOfContents
List of tables
Supplementary Table S1	Table S1. Catalog of Transcription Factpor genes from the human genome.
Supplementary Table S2	Table S2. GRF genes having rank scores in the top 5% of the distribution for at least three tests for detecting selection
Supplementary Table S3	Table S3. TF classes enriched among candidate regions for positive selection
Supplementary Table S4	Table S4. Members of five of the larger GRF classes enriched among the high scores for the tests for detecting positive selection
Supplementary Table S5	Table S5. GRF genes reported as candidates for positive selection here for five GRF classes, and that have been previously reported in genome wide scans for selection in humans
Supplementary Table S6	Table S6. GRF classes showing enrichment based on the Fisher’s Exact test for synonymous SNPs in the 5% upper tail of the distribution for XP-EHH and Fst test.
Supplementary Table S7	Table S7. Non-synonymous SNPs located on the coding region of genes located within KRAB‐ZNF clusters exhibiting very high Fst.
Supplementary Table S8	Table S8. 32 KRAB-ZNF clusters carrying genes with patterns of variation consistent with positive selection.
Supplementary Table S9	Table S9. KRAB-ZNF clusters exhibiting one to multiple regions candidate for positive selectionin three human populations (CEU,CHB and YRI).
Supplementary Table S10	Table S10. SNPs exhibiting very high genetic differences between CEU versus CHB and YRI in the chromosome six of the at least five European population
Supplementary Table S11	Table S11. List of GO terms used for finding supporting information for the transcription factor genes we report in our list

## Sheet: Table S1. TF catalog
Table S1. Catalog of Transcription Factpor genes from the human genome.
Chromosome	Strand	gene start	gene end	gene symbol	UCSC Ids	RefSeq ID	Ensembl Transcript Ids	Ensembl gene Ids
chr1	-	154554533	154600456	ADAR	uc021pag.1;uc001ffh.3;uc001ffi.3;uc001ffj.3;uc001ffk.3;uc001ffl.1;uc001ffm.1;uc001ffn.2	NM_001193495;NM_001111;NM_015840;NM_015841;NM_001025107;NM_015841;n/a;n/a	ENST00000292205;ENST00000368474;ENST00000368474;ENST00000368474;ENST00000292205;ENST00000368471;ENST00000494866;ENST00000368474	ENSG00000160710
chr1	-	247002401	247094726	AHCTF1	uc009xgs.1;uc001ibv.2;uc001ibw.1	n/a;NM_015446;n/a	ENST00000470300;ENST00000326225;ENST00000470300	ENSG00000153207
chr1	-	27860755	27930361	AHDC1	uc009vsy.3;uc009vsz.1;uc001boh.1;n/a	NM_001029882;NM_001029882;n/a;NM_001029882	ENST00000374011;ENST00000374011;ENST00000482400;n/a	ENSG00000126705
chr1	-	110602996	110613322	ALX3	uc001dzb.3	NM_006492	ENST00000369792	ENSG00000156150
chr1	-	173577474	173639001	ANKRD45	uc001gja.1;uc001gjb.4	NM_198493;NM_198493	ENST00000333279;ENST00000367712	ENSG00000183831
chr1	-	156904631	157015162	ARHGEF11	uc010phu.2;uc001fqn.3;uc001fqo.3;uc001fqp.1	NM_014784;NM_198236;NM_014784;n/a	ENST00000368194;ENST00000368194;ENST00000368194;ENST00000361409	ENSG00000132694
chr1	+	27022521	27108601	ARID1A	uc001bmt.1;uc001bmu.1;uc001bmv.1;uc001bmw.1;uc001bmx.1;uc009vsm.1;uc009vsn.1	NM_006015;NM_139135;NM_006015;NM_006015;NM_006015;n/a;n/a	ENST00000324856;ENST00000324856;ENST00000324856;ENST00000374152;ENST00000324856;ENST00000324856;ENST00000324856	ENSG00000117713
chr1	-	235294497	235491532	ARID4B	uc001hwp.3;uc021pks.1;uc001hwq.3;uc001hwr.3;uc001hws.4;uc001hwt.4;uc001hwu.1	NM_031371;NM_001206794;NM_016374;NM_031371;NM_031371;NM_016374;n/a	ENST00000474953;ENST00000366603;ENST00000264183;ENST00000349213;ENST00000491632;ENST00000471257;ENST00000466653	ENSG00000054267
chr1	-	150782180	150849244	ARNT	uc010pck.2;uc001evr.2;uc001evs.2;uc009wmb.2;uc009wmc.2;uc009wmd.2;uc009wme.2;uc010pcl.2	NM_001197325;NM_001668;NM_178427;n/a;NM_001668;NM_001197325;n/a;n/a	ENST00000358595;ENST00000358595;ENST00000358595;ENST00000358595;ENST00000358595;ENST00000358595;ENST00000358595;ENST00000358595	ENSG00000143437
chr1	-	155305051	155532585	ASH1L	uc001fkt.3;uc009wqq.3;uc009wqr.1	NM_018489;NM_018489;NM_018489	ENST00000368346;ENST00000368346;ENST00000392403	ENSG00000116539
chr1	+	212738675	212794119	ATF3	uc001hjf.3;uc001hjj.3;uc001hjh.3;uc001hji.3;uc021pit.1;uc021piu.1;uc021piv.1	NM_001030287;NM_001674;NM_001674;NM_001040619;NM_001206484;NM_001206488;NM_001206486	ENST00000366987;ENST00000465155;ENST00000341491;ENST00000341491;ENST00000341491;ENST00000341491;ENST00000341491	ENSG00000162772
chr1	+	161736033	161933860	ATF6	uc001gbq.2;uc001gbs.3	NM_007348;NM_007348	ENST00000367942;ENST00000367942	ENSG00000118217
chr1	-	91177578	91182794	BARHL2	uc001dns.3	NM_020063	ENST00000370445	ENSG00000143032
chr1	-	212859758	212873327	BATF3	uc001hjl.2	NM_018664	ENST00000243440	ENSG00000123685
chr1	-	143424332	143467651	BC070106	uc001ejn.1	n/a	ENST00000443766	ENSG00000185044
chr1	-	85731459	85742587	BCL10	uc021opd.1	NM_003921	ENST00000370580	ENSG00000142867
chr1	+	169337193	169365780	BLZF1	uc001gfw.3;uc001gfx.2;uc001gfy.3;uc009wvp.1	NM_003666;NM_003666;NM_003666;n/a	ENST00000367807;ENST00000367808;ENST00000329281;ENST00000329281	ENSG00000117475
chr1	+	149871154	149872348	BOLA1	uc001etf.3;n/a	NM_016074;NM_016074	ENST00000369152;n/a	ENSG00000178096
chr1	-	220230823	220263191	BPNT1	uc001hma.3;uc010pug.2;uc010puh.2	NM_006085;NM_006085;NM_006085	ENST00000322067;ENST00000322067;ENST00000322067	ENSG00000162813
chr1	+	92414927	92479985	BRDT	uc001dok.4;uc001dol.4;uc009wdf.3;uc010osz.2;uc010ota.2;uc010otb.2;uc001dom.4	NM_207189;NM_001242805;NM_001242810;NM_001242806;NM_001242808;NM_001242807;NM_001726	ENST00000399546;ENST00000362005;ENST00000370389;ENST00000399546;ENST00000399546;ENST00000399546;ENST00000402388	ENSG00000137948
chr1	+	203274663	203278729	BTG2	uc001gzq.3	NM_006763	ENST00000290551	ENSG00000159388
chr1	-	156374054	156400493	C1orf61	uc001fou.1;uc001fov.1;uc001fow.1;uc001fox.1;uc001foy.1;uc001fpa.3	NM_006365;n/a;n/a;n/a;n/a;n/a	ENST00000368243;ENST00000497824;ENST00000497824;ENST00000497824;ENST00000476966;ENST00000469813	ENSG00000125462
chr1	-	156262483	156265449	C1orf85	uc001foh.3	NM_144580	ENST00000362007	ENSG00000198715
chr1	+	6845383	7829766	CAMTA1	uc001aoh.3;uc021ofq.1;uc021ofr.1;uc001aoi.3;uc010nzv.1;uc001aok.4;uc001aoj.3;uc009vmf.3	NM_001195563;NM_001242701;n/a;NM_015215;NM_015215;n/a;n/a;n/a	ENST00000473578;ENST00000476163;ENST00000476163;ENST00000303635;ENST00000439411;ENST00000303635;ENST00000303635;ENST00000495233	ENSG00000171735
chr1	-	10696665	10856707	CASZ1	uc001aro.3;uc001arp.1;uc009vmx.2;uc001arq.1	NM_001079843;NM_017766;NM_017766;n/a	ENST00000377022;ENST00000344008;ENST00000496432;ENST00000492173	ENSG00000130940
chr1	-	52816264	52831877	CC2D1B	uc001ctq.2;uc001ctr.3;uc001cts.3	NM_032449;NM_032449;NM_032449	ENST00000371586;ENST00000284376;ENST00000284376	ENSG00000154222
chr1	-	1321090	1334718	CCNL2	uc010nym.1;uc001aff.1;uc001afg.1;uc001afi.2;uc001afj.2;uc021oep.1	n/a;NM_030937;n/a;NM_030937;n/a;NM_001039577	ENST00000480479;ENST00000496007;ENST00000480479;ENST00000480479;ENST00000480479;ENST00000496007	ENSG00000221978
chr1	-	151672533	151689290	CELF3	uc010pdh.2;uc021oyt.1;uc001eyr.3;uc009wmy.3;uc001eys.2;uc009wmx.2;uc001eyt.2;uc010pdi.1	NM_001172649;NM_001172648;NM_007185;NM_001172649;NM_007185;NM_007185;NM_001172649;NM_001172649	ENST00000470688;ENST00000290583;ENST00000290583;ENST00000290583;ENST00000290583;ENST00000290583;ENST00000290583;ENST00000290583	ENSG00000159409
chr1	+	214776531	214837914	CENPF	uc001hkm.3	NM_016343	ENST00000366955	ENSG00000117724
chr1	-	150937648	150947479	CERS2	uc001evy.3;uc001evz.3;uc009wmh.3	NM_181746;NM_022075;NM_181746	ENST00000271688;ENST00000368954;ENST00000368954	ENSG00000143418
chr1	+	146714290	146767443	CHD1L	uc001epm.4;uc001epn.4;uc001epo.4;uc009wjg.3;uc009wjh.3;uc010ozo.2;uc010ozp.2;uc010ozq.1;uc009wji.3	NM_004284;n/a;NM_004284;n/a;NM_004284;n/a;n/a;n/a;NM_004284	ENST00000369258;ENST00000369258;ENST00000369259;ENST00000467213;ENST00000431239;ENST00000369258;ENST00000369258;ENST00000467213;ENST00000369258	ENSG00000131778
chr1	-	6161846	6240194	CHD5	uc001alz.2;uc001ama.2;uc001amb.2;uc001amc.1	n/a;n/a;NM_015557;n/a	ENST00000378021;ENST00000378021;ENST00000262450;ENST00000378021	ENSG00000116254
chr1	-	41326727	41328018	CITED4	uc001cgj.3	NM_133467	ENST00000372638	ENSG00000179862
chr1	-	156669399	156675608	CRABP2	uc001fpr.3;uc021pbi.1	NM_001878;NM_001199723	ENST00000368222;ENST00000368222	ENSG00000143320
chr1	+	153940378	153946832	CREB3L4	uc001fdn.3;uc001fdo.3;uc010pef.1;uc001fdm.1;uc010peg.1;uc001fdq.2;uc001fdr.2	NM_130898;NM_130898;n/a;NM_130898;n/a;NM_130898;NM_130898	ENST00000368607;ENST00000368607;ENST00000405694;ENST00000271889;ENST00000492729;ENST00000368603;ENST00000368603	ENSG00000143578
chr1	-	167510250	167523056	CREG1	uc001gel.3	NM_003851	ENST00000370509	ENSG00000143162
chr1	-	115259533	115300671	CSDE1	uc001efj.3;uc001efi.3;uc001efk.3;uc001efl.3;uc001efm.3;uc001efn.3;uc009wgv.3	n/a;NM_001242891;NM_001007553;NM_007158;NM_001130523;NM_001242893;NM_001242892	ENST00000339438;ENST00000438362;ENST00000358528;ENST00000339438;ENST00000438362;ENST00000339438;ENST00000358528	ENSG00000009307
chr1	-	201452657	201476387	CSRP1	uc001gwr.2;uc021phg.1;uc021phh.1;uc001gws.3;uc010ppr.2;uc010pps.2	n/a;NM_001193572;NM_001193571;NM_004078;NM_001193570;NM_004078	ENST00000527662;ENST00000367306;ENST00000367306;ENST00000367306;ENST00000367306;ENST00000458271	ENSG00000159176
chr1	-	9908333	9970316	CTNNBIP1	uc001aqk.1;uc001aql.1	NM_020248;NM_001012329	ENST00000377263;ENST00000377263	ENSG00000178585
chr1	+	112298189	112310199	DDX20	uc001ebs.3;uc010owf.2;uc001ebt.3	NM_007204;n/a;n/a	ENST00000369702;ENST00000369702;ENST00000475700	ENSG00000064703
chr1	-	161090768	161102478	DEDD	uc009wty.3;uc001fxz.3;uc001fya.3;uc001fyb.3;uc010pkb.2	NM_001039712;NM_001039712;NM_032998;NM_001039711;NM_032998	ENST00000392188;ENST00000458050;ENST00000392188;ENST00000545495;ENST00000392188	ENSG00000158796
chr1	-	68939834	68962799	DEPDC1	uc001dej.4;uc001dek.4;uc001del.4;uc001dem.4	NM_017779;n/a;NM_017779;NM_001114120	ENST00000456315;ENST00000456315;ENST00000370966;ENST00000456315	ENSG00000024526
chr1	+	44679124	44686351	DMAP1	uc010okq.1;uc010okr.1;uc010oks.1;uc010okt.1;uc001clq.1;uc001clr.1;uc001cls.1;uc010oku.1	n/a;n/a;n/a;n/a;NM_001034024;NM_001034023;NM_019100;NM_019100	ENST00000475794;ENST00000475794;ENST00000475794;ENST00000446292;ENST00000361745;ENST00000315913;ENST00000372289;ENST00000315913	ENSG00000178028
chr1	+	46972667	46979886	DMBX1	uc001cpw.3;uc001cpx.3	NM_172225;NM_147192	ENST00000360032;ENST00000371956	ENSG00000197587
chr1	-	50883222	50889119	DMRTA2	uc010ona.2;uc010onb.2	NM_032110;NM_032110	ENST00000418121;ENST00000404795	ENSG00000142700
chr1	+	53925071	53933158	DMRTB1	uc001cvq.1	NM_033067	ENST00000371445	ENSG00000143006
chr1	-	94335013	94344762	DNTTIP2	uc001dqf.3;uc010otm.2;uc009wdo.2	NM_014597;n/a;n/a	ENST00000436063;ENST00000436063;ENST00000436063	ENSG00000067334
chr1	+	93811477	93828148	DR1	uc001dpu.3	NM_001938	ENST00000370272	ENSG00000117505
chr1	+	161719580	161726952	DUSP12	uc001gbo.3	NM_007240	ENST00000367943	ENSG00000081721
chr1	-	1270657	1284492	DVL1	uc002quu.3;uc009vka.3;uc001aer.4;uc001aeu.1	NM_004421;n/a;NM_004421;n/a	ENST00000378888;ENST00000378891;ENST00000378891;ENST00000378888	ENSG00000107404
chr1	-	23832919	23857712	E2F2	uc001bhe.2	NM_004091	ENST00000361729	ENSG00000007968
chr1	-	231499496	231560790	EGLN1	uc001huu.3;uc001huv.2	NM_022051;NM_022051	ENST00000366641;ENST00000366641	ENSG00000135766
chr1	+	201977072	201986315	ELF3	uc001gxg.4;uc001gxh.4;uc001gxi.4	NM_004433;NM_004433;NM_001114309	ENST00000359651;ENST00000367284;ENST00000367284	ENSG00000163435
chr1	-	205566694	205649630	ELK4	uc021pid.1;uc001hcy.2;uc001hcz.3;uc010prq.1	NM_001973;NM_001973;NM_021795;n/a	ENST00000357992;ENST00000357992;ENST00000289703;ENST00000468523	ENSG00000158711
chr1	-	8921058	8939151	ENO1	uc001api.2;uc001apj.2;uc009vml.2;uc009vmm.2	NM_001201483;NM_001428;NM_001428;n/a	ENST00000464920;ENST00000234590;ENST00000234590;ENST00000463324	ENSG00000074800
chr1	-	216676587	217311097	ESRRG	uc001hkw.2;uc001hkx.2;uc001hle.2;uc009xdo.2;uc021piz.1;uc001hky.1;uc009xdp.1;uc001hkz.2;uc010puc.2;uc001hla.2;uc001hlb.2;uc010pud.2;uc021pja.1;uc001hlc.1;uc001hld.1	NM_001438;NM_001243518;NM_001243519;NM_001243515;NM_001243514;NM_001243513;NM_001243512;NM_001243507;NM_001243509;NM_206594;NM_206595;NM_001243506;NM_001243505;NM_001243506;NM_001134285	ENST00000408911;ENST00000366937;ENST00000391890;ENST00000391890;ENST00000360012;ENST00000366938;ENST00000361525;ENST00000361525;ENST00000361525;ENST00000361525;ENST00000361525;ENST00000361525;ENST00000361525;ENST00000493603;ENST00000366940	ENSG00000196482
chr1	-	157061834	157069600	ETV3L	uc001fqq.2	NM_001004341	ENST00000454449	ENSG00000253831
chr1	-	157094458	157108383	ETV3	uc001fqr.2;uc001fqt.3	NM_001145312;NM_005240	ENST00000368192;ENST00000326786	ENSG00000117036
chr1	-	28296854	28415148	EYA3	uc001bpi.2;uc010ofs.2;uc010oft.2;uc001bpj.3;uc001bpk.2;uc010ofu.2	NM_001990;n/a;NM_001990;NM_001990;n/a;n/a	ENST00000373871;ENST00000373871;ENST00000373871;ENST00000373863;ENST00000471498;ENST00000471498	ENSG00000158161
chr1	-	207076630	207095378	FAIM3	uc001hey.3;uc010prz.2;uc010psa.2;uc021pif.1	NM_005449;NM_001142473;n/a;NM_001193338	ENST00000367091;ENST00000367091;ENST00000367091;ENST00000367091	ENSG00000162894
chr1	-	155216995	155225274	FAM189B	uc009wql.3;uc001fjm.3;uc001fjn.3;uc001fjo.3;uc001fjp.3;uc001fjq.1	NM_198264;NM_006589;NM_198264;NM_006589;n/a;NM_006589	ENST00000350210;ENST00000361361;ENST00000361361;ENST00000361361;ENST00000361361;ENST00000481822	ENSG00000160767
chr1	+	41827594	41849262	FOXO6	n/a	n/a	ENST00000372591	ENSG00000204060
chr1	+	47901688	47906363	FOXD2	uc001crm.3	NM_004474	ENST00000334793	ENSG00000186564
chr1	+	63788729	63790797	FOXD3	uc001dax.2	NM_012183	ENST00000371116	ENSG00000187140
chr1	+	47881743	47883724	FOXE3	uc001crk.3	NM_012186	ENST00000335071	ENSG00000186790
chr1	-	42642209	42801548	FOXJ3	uc001che.3;uc001chf.3;uc001chh.2;uc001chg.3	NM_001198851;NM_014947;NM_001198852;NM_001198850	ENST00000372572;ENST00000361346;ENST00000361776;ENST00000372573	ENSG00000198815
chr1	-	78412166	78444777	FUBP1	uc001dih.4;uc001dii.3;uc010orm.2	NM_003902;NM_003902;NM_003902	ENST00000294623;ENST00000370767;ENST00000370767	ENSG00000162613
chr1	+	151043079	151091007	GABPB2	uc010pcp.1;uc001ewr.2;uc001ewt.2	NM_144618;NM_144618;n/a	ENST00000368918;ENST00000368918;ENST00000368916	ENSG00000143458
chr1	+	68150859	68154021	GADD45A	uc001ddz.2;uc009wbb.2;uc009wbc.2;uc009wbd.2	NM_001924;NM_001199741;NM_001199742;n/a	ENST00000370986;ENST00000370986;ENST00000370986;ENST00000370986	ENSG00000116717
chr1	-	153777202	153895451	GATAD2B	uc001fdb.4	NM_020699	ENST00000368655	ENSG00000143614
chr1	-	92940317	92952433	GFI1	uc001dou.4;uc001dov.4;uc001dow.4	NM_001127215;NM_001127216;NM_005263	ENST00000370332;ENST00000427103;ENST00000294702	ENSG00000162676
chr1	-	53971905	54199877	GLIS1	uc001cvr.1	NM_147193	ENST00000312233	ENSG00000174332
chr1	-	193065594	193075244	GLRX2	uc001gsz.2;uc021pgp.1;uc001gta.2	NM_197962;NM_001243399;NM_016066	ENST00000367439;ENST00000367440;ENST00000367440	ENSG00000023572
chr1	+	28995239	29042115	GMEB1	uc001bqz.3;uc001bra.3;uc001brb.3	NM_024482;NM_006582;NM_024482	ENST00000373816;ENST00000373816;ENST00000373816	ENSG00000162419
chr1	-	155719509	155829191	GON4L	uc009wrg.1;uc001fly.1;uc001flz.2;uc009wrh.1;uc001fma.1;uc001fmb.4;uc001fmc.3;uc001fmd.4;uc009wri.3;uc009wrj.2;uc001fme.3;uc001fmf.3	NM_032292;NM_001037533;NM_001037533;NM_001037533;NM_001037533;NM_001037533;NM_032292;NM_032292;n/a;n/a;NM_032292;n/a	ENST00000368331;ENST00000368331;ENST00000368331;ENST00000368331;ENST00000437809;ENST00000271883;ENST00000361040;ENST00000471341;ENST00000471341;ENST00000482386;ENST00000471341;ENST00000467009	ENSG00000116580
chr1	-	46092975	46152302	GPBP1L1	uc001coo.3;uc001coq.3	NM_021639;NM_021639	ENST00000479235;ENST00000355105	ENSG00000159592
chr1	+	24645811	24690970	GRHL3	uc001bix.3;uc021oiw.1;uc021oix.1;uc001biy.3;uc001biz.3	NM_198173;NM_198174;NM_001195010;NM_021180;NM_001195010	ENST00000361548;ENST00000350501;ENST00000356046;ENST00000356046;ENST00000356046	ENSG00000158055
chr1	-	89318320	89357301	GTF2B	uc001dmo.4;uc009wcw.1	NM_001514;n/a	ENST00000370500;ENST00000370500	ENSG00000137947
chr1	+	154245038	154248355	HAX1	uc001fes.3;uc001fet.3;uc009wou.3;uc010peo.2	NM_006118;NM_001018837;n/a;NM_006118	ENST00000328703;ENST00000328703;ENST00000531435;ENST00000328703	ENSG00000143575
chr1	+	32757707	32799224	HDAC1	uc010ohd.1;uc010ohe.1;uc001bvb.1;uc010ohf.1;uc001bvc.1	NM_004964;n/a;NM_004964;NM_004964;NM_004964	ENST00000373548;ENST00000373548;ENST00000373548;ENST00000373548;ENST00000476391	ENSG00000116478
chr1	-	156711898	156736717	HDGF	uc009wsd.3;uc001fpy.4;uc001fpz.4;uc009wse.3;uc010phr.2;uc009wsf.3	NM_001126051;NM_004494;NM_001126051;NM_001126050;NM_001126050;NM_001126051	ENST00000357325;ENST00000357325;ENST00000368209;ENST00000368209;ENST00000368209;ENST00000465180	ENSG00000143321
chr1	-	6472497	6484730	HES2	uc001amw.3;uc001amx.3	n/a;NM_019089	ENST00000377837;ENST00000377834	ENSG00000069812
chr1	+	6304251	6305638	HES3	uc009vly.2	NM_001024598	ENST00000377898	ENSG00000173673
chr1	-	934341	935552	HES4	uc001aci.2;uc010nyc.1	NM_021170;NM_001142467	ENST00000428771;ENST00000428771	ENSG00000188290
chr1	-	2460183	2461684	HES5	uc001ajn.3	NM_001010926	ENST00000378453	ENSG00000197921
chr1	-	40089102	40105348	HEYL	uc010oiw.2;uc001cdp.3	NM_014571;NM_014571	ENST00000372852;ENST00000372852	ENSG00000163909
chr1	+	114471995	114520491	HIPK1	uc001eel.3;uc001eem.3;uc001een.3;uc001eeo.3;uc001eep.3;uc001eeq.3	NM_152696;NM_198268;NM_198269;NM_198269;NM_181358;NM_181358	ENST00000369559;ENST00000443627;ENST00000369558;ENST00000340480;ENST00000406344;ENST00000340480	ENSG00000163349
chr1	-	149856009	149858232	HIST2H2BE	uc001etc.3	NM_003528	ENST00000369155	ENSG00000184678
chr1	-	41972035	42501596	HIVEP3	uc001cgy.3;uc001cgz.4;uc001cha.4;uc001chb.2	n/a;NM_024503;NM_001127714;n/a	ENST00000372583;ENST00000372584;ENST00000372584;ENST00000489103	ENSG00000127124
chr1	+	221052742	221058400	HLX	uc001hmv.4	NM_021958	ENST00000366903	ENSG00000136630
chr1	+	34326075	34330392	HMGB4	uc001bxp.3;uc001bxq.3;n/a	NM_145205;NM_145205;NM_145205	ENST00000519684;ENST00000425537;n/a	ENSG00000176256
chr1	+	26798901	26803133	HMGN2	uc001bmp.4	NM_005517	ENST00000361427	ENSG00000198830
chr1	-	23636275	23670853	HNRNPR	uc001bgo.3;uc001bgp.4;uc001bgr.4;uc001bgs.4;uc009vqk.3;uc009vql.3;uc010odw.2;uc010odx.2	NM_001102397;NM_001102398;NM_005826;NM_001102397;NM_001102399;NM_001102397;NM_005826;NM_001102397	ENST00000476660;ENST00000374616;ENST00000374612;ENST00000478691;ENST00000478691;ENST00000478691;ENST00000374612;ENST00000478691	ENSG00000125944
chr1	-	245013601	245027827	HNRNPU	uc001iay.1;uc001iaz.1;uc001iba.1	NM_004501;NM_031844;NM_004501	ENST00000444376;ENST00000444376;ENST00000444376	ENSG00000153187
chr1	-	21069170	21113799	HP1BP3	uc010odf.1;uc010odg.1;uc001bdw.1;uc010odh.1;uc001bdy.1;uc001bea.2;uc001beb.3;uc001bdv.1	NM_016287;NM_016287;NM_016287;NM_016287;NM_016287;NM_016287;n/a;n/a	ENST00000312239;ENST00000375003;ENST00000312239;ENST00000312239;ENST00000312239;ENST00000438032;ENST00000375000;ENST00000375004	ENSG00000127483
chr1	+	33352097	33360247	HPCA	uc001bwh.3	NM_002143	ENST00000373467	ENSG00000121905
chr1	-	23884420	23886285	ID3	uc001bhh.4	NM_002167	ENST00000374561	ENSG00000117318
chr1	+	158969757	159024945	IFI16	uc001ftf.1;uc001ftg.3;uc010pis.2;uc010pit.2	NM_005531;NM_005531;NM_001206567;NM_005531	ENST00000340979;ENST00000368132;ENST00000295809;ENST00000368131	ENSG00000163565
chr1	-	153634513	153643479	ILF2	uc001fcr.3;uc010pdy.2;uc009wol.1	NM_004515;n/a;n/a	ENST00000361891;ENST00000361891;ENST00000361891	ENSG00000143621
chr1	-	209958967	209979520	IRF6	uc001hhq.2;uc010psm.2	NM_006147;NM_001206696	ENST00000367021;ENST00000367021	ENSG00000117595
chr1	-	63906440	63988944	ITGB3BP	uc001dba.2;uc001dbb.2;uc001dbc.2;uc009wak.1	NM_014288;NM_001206739;n/a;NM_014288	ENST00000489099;ENST00000371092;ENST00000489099;ENST00000462285	ENSG00000142856
chr1	-	185265521	185286461	IVNS1ABP	uc001gri.3;uc001grj.3;uc009wyj.3;uc001grl.3;uc009wyk.3;uc001grm.3	NM_006469;NM_006469;NM_006469;NM_006469;n/a;NM_006469	ENST00000480769;ENST00000480769;ENST00000367498;ENST00000367498;ENST00000367498;ENST00000494880	ENSG00000116679
chr1	-	227918889	227923112	JMJD4	uc001hrb.3;uc001hrc.3	NM_023007;NM_001161465	ENST00000366758;ENST00000366758	ENSG00000081692
chr1	-	59246462	59249785	JUN	uc001cze.3	NM_002228	ENST00000371222	ENSG00000177606
chr1	-	210851656	211307457	KCNH1	uc001hib.2;uc001hic.2	NM_172362;NM_002238	ENST00000367007;ENST00000367007	ENSG00000143473
chr1	+	23345940	23410184	KDM1A	uc001bgi.2;uc001bgj.2	NM_015013;NM_001009999	ENST00000356634;ENST00000400181	ENSG00000004487
chr1	+	44115796	44171189	KDM4A	uc001cjx.3;uc010oki.2	NM_014663;n/a	ENST00000372396;ENST00000372396	ENSG00000066135
chr1	-	202696531	202777549	KDM5B	uc001gyf.3;uc009xag.3;uc001gyg.1	NM_006618;NM_006618;NM_006618	ENST00000367265;ENST00000367264;ENST00000235790	ENSG00000117139
chr1	+	32479490	32526450	KHDRBS1	uc001bua.1;uc001bub.3;uc001buc.1	NM_006559;NM_006559;NM_006559	ENST00000327300;ENST00000327300;ENST00000484270	ENSG00000121774
chr1	-	175126122	175162229	KIAA0040	uc001gkn.3;uc009wws.2;uc001gko.3;uc010pmy.1	NM_001162895;NM_014656;NM_001162894;NM_001162893	ENST00000423313;ENST00000423313;ENST00000444639;ENST00000444639	ENSG00000235750
chr1	+	44514029	44600809	KLF17	uc009vxf.1;uc001clp.3	NM_173484;NM_173484	ENST00000372299;ENST00000372299	ENSG00000171872
chr1	-	202860229	202897727	KLHL12	uc001gym.1;uc001gyn.1;uc001gyo.1;uc010pqc.1;uc009xah.1	n/a;n/a;NM_021633;NM_021633;NM_021633	ENST00000367259;ENST00000367261;ENST00000367261;ENST00000367261;ENST00000367261	ENSG00000117153
chr1	-	6650778	6662929	KLHL21	uc001anz.1;uc009vme.3;uc001aoa.3	n/a;NM_014851;NM_014851	ENST00000377663;ENST00000377658;ENST00000377658	ENSG00000162413
chr1	+	180199432	180244188	LHX4	uc001goe.2	NM_033343	ENST00000263726	ENSG00000121454
chr1	+	75594118	75627218	LHX8	uc001dgo.3;uc021oou.1;uc001dgq.3	NM_001001933;NM_001001933;n/a	ENST00000294638;ENST00000294638;ENST00000356261	ENSG00000162624
chr1	+	197881634	197901715	LHX9	uc009wzc.1;uc001gui.1;uc001guk.1;uc021pgw.1	n/a;NM_001014434;NM_020204;n/a	ENST00000475727;ENST00000367390;ENST00000367387;ENST00000367391	ENSG00000143355
chr1	+	26737268	26756219	LIN28A	uc001bmi.1;uc001bmj.3	NM_024674;NM_024674	ENST00000326279;ENST00000326279	ENSG00000131914
chr1	+	87794150	87814607	LMO4	uc001dmi.3;uc001dmj.3	NM_006769;NM_006769	ENST00000370544;ENST00000370544	ENSG00000143013
chr1	-	165171103	165325952	LMX1A	uc021pdy.1;uc001gcw.2;uc001gcz.2;uc021pdz.1	NM_177398;n/a;NM_001174069;NM_177398	ENST00000342310;ENST00000342310;ENST00000294816;ENST00000342310	ENSG00000162761
chr1	+	39547088	39952810	MACF1	uc010oir.2;uc021ols.1;uc001cdc.2;uc021olt.1;uc001cda.1;uc010oit.1;uc009vvq.1;uc001cdb.1;uc021olw.1;uc001cde.2;uc001cdg.3;uc001cdh.3	n/a;NM_012090;NM_012090;NM_012090;NM_012090;n/a;n/a;n/a;NM_012090;n/a;n/a;n/a	ENST00000484793;ENST00000545844;ENST00000539005;ENST00000567887;ENST00000361689;ENST00000536367;ENST00000496804;ENST00000476350;ENST00000567887;ENST00000567887;ENST00000497807;ENST00000497807	ENSG00000127603
chr1	+	166944818	166991447	MAEL	uc021peh.1;uc001gdy.1;uc001gdz.1;uc009wvf.1	NM_032858;NM_032858;NM_032858;n/a	ENST00000367872;ENST00000367872;ENST00000367872;ENST00000491055	ENSG00000143194
chr1	+	204485506	204677661	MDM4	uc010pqw.2;uc010pqx.2;uc001hay.2;uc001hba.3;uc001hbb.3;uc021phx.1;uc010pqy.2;uc001hbc.3;uc001hbd.2;uc009xbe.1	n/a;n/a;NM_001204171;NM_002393;n/a;NM_001204172;n/a;n/a;NM_002393;NM_002393	ENST00000367182;ENST00000367182;ENST00000367182;ENST00000367182;ENST00000367182;ENST00000367182;ENST00000507825;ENST00000367182;ENST00000367182;ENST00000367182	ENSG00000198625
chr1	+	28655512	28662478	MED18	uc021okc.1;uc001bpt.4;uc009vtg.3	NM_017638;NM_017638;NM_001127350	ENST00000373842;ENST00000373842;ENST00000373842	ENSG00000130772
chr1	-	43849587	43855483	MED8	uc001cje.1;uc001cjf.4;uc001cjg.4	NM_052877;NM_201542;NM_201542	ENST00000290663;ENST00000372455;ENST00000372457	ENSG00000159479
chr1	-	156433518	156470529	MEF2D	uc001fpb.3;uc001fpc.3;uc001fpd.3;uc009wsa.3;uc001fpe.1	NM_005920;NM_005920;NM_005920;n/a;NM_005920	ENST00000348159;ENST00000348159;ENST00000348159;ENST00000348159;ENST00000348159	ENSG00000116604
chr1	+	67390577	67454302	MIER1	uc001dda.4;uc001ddc.2;uc001dde.2;uc001ddf.2;uc001ddg.2;uc001ddh.2;uc009way.2;uc010opf.1;uc010opg.1;uc001ddi.2;uc001ddj.1	n/a;NM_001077703;NM_001077700;NM_001146110;NM_001146112;NM_001146113;NM_001146111;NM_001077702;NM_020948;NM_001077704;NM_001077701	ENST00000371012;ENST00000371018;ENST00000357692;ENST00000357692;ENST00000357692;ENST00000355977;ENST00000371018;ENST00000371018;ENST00000357692;ENST00000371018;ENST00000355356	ENSG00000198160
chr1	+	226411382	226413513	MIXL1	uc010pvm.2	NM_031944	ENST00000366810	ENSG00000185155
chr1	+	151032150	151040973	MLLT11	uc001ewq.3;n/a	NM_006818;NM_006818	ENST00000368921;n/a	ENSG00000213190
chr1	+	158801167	158819270	MNDA	uc001fsz.1	NM_002432	ENST00000368141	ENSG00000163563
chr1	-	38275238	38325292	MTF1	uc001cce.1;uc009vvj.1	NM_005955;NM_005955	ENST00000373036;ENST00000373036	ENSG00000188786
chr1	+	93544791	93604638	MTF2	uc001dpi.4;uc009wdj.3;uc009wdk.3;uc010oth.2;uc010oti.2;uc001dpl.4;uc001dpm.4	n/a;NM_007358;NM_001164392;NM_001164391;NM_001164393;NM_001164393;NM_001164393	ENST00000370298;ENST00000370298;ENST00000370298;ENST00000545708;ENST00000540243;ENST00000370298;ENST00000370298	ENSG00000143033
chr1	-	39328161	39347298	MYCBP	uc001ccs.3;uc021olq.1	NM_012333;NM_012333	ENST00000397572;ENST00000397572	ENSG00000214114
chr1	-	40361095	40367687	MYCL1	uc001cer.2;uc001ces.2;uc001cet.2	NM_001033082;NM_001033081;NM_005376	ENST00000397332;ENST00000397332;ENST00000429311	ENSG00000116990
chr1	-	203052256	203055377	MYOG	uc001gzd.3	NM_002479	ENST00000241651	ENSG00000122180
chr1	-	59120410	59165747	MYSM1	uc001cza.3;uc001czc.3;uc009wab.2;uc001czd.3	n/a;n/a;NM_001085487;n/a	ENST00000472487;ENST00000472487;ENST00000472487;ENST00000472487	ENSG00000162601
chr1	+	61542945	61928460	NFIA	uc001czy.3;uc010oos.2;uc001czv.3;uc001czw.3;uc001czx.3;uc009wae.3	NM_001145511;NM_001145512;NM_005595;NM_001134673;NM_001145511;n/a	ENST00000407417;ENST00000371189;ENST00000403491;ENST00000403491;ENST00000403491;ENST00000403491	ENSG00000162599
chr1	+	41157241	41237276	NFYC	uc010ojm.1;uc001cfx.4;uc001cfy.4;uc001cfz.3;uc009vwd.3;uc010ojn.2;uc001cgc.3;uc001cgb.3;uc001cge.3	n/a;NM_001142588;NM_014223;NM_001142587;NM_014223;NM_001142589;NM_001142590;NM_014223;NM_001142588	ENST00000424419;ENST00000447388;ENST00000447388;ENST00000447388;ENST00000447388;ENST00000447388;ENST00000372653;ENST00000372652;ENST00000308733	ENSG00000066136
chr1	+	160336860	160342638	NHLH1	uc001fwa.2;n/a	NM_005598;NM_005598	ENST00000302101;n/a	ENSG00000171786
chr1	-	116378998	116383747	NHLH2	uc009wgz.3;uc001efy.3;uc021osf.1	NM_001111061;NM_005599;NM_005599	ENST00000320238;ENST00000320238;ENST00000369506	ENSG00000177551
chr1	-	120454175	120612317	NOTCH2	uc001eik.3;uc001eil.3;uc021osy.1;uc001eim.4	NM_024408;NM_001200001;NM_001200001;n/a	ENST00000256646;ENST00000256646;ENST00000256646;ENST00000256646	ENSG00000134250
chr1	-	27237974	27240567	NR0B2	uc001bnf.3	NM_021969	ENST00000254227	ENSG00000131910
chr1	-	161199455	161208000	NR1I3	uc021pbw.1;uc001fzf.3;uc001fzg.3;uc001fzh.3;uc001fzi.3;uc001fzj.3;uc001fzk.3;uc001fzl.3;uc001fzm.3;uc001fzn.3;uc001fzo.3;uc001fzp.3;uc001fzq.3;uc001fzr.3;uc001fzs.3;uc001fzt.3;uc001fzu.3;uc001fzv.3;uc001fzw.3;uc001fzx.3;uc001fzy.3;uc001fzz.3;uc001gaa.3;uc001gab.3;uc001gac.3;uc009wug.3;uc010pkm.2;uc010pkn.1	NM_001077472;NM_001077469;NM_001077476;NM_001077472;NM_001077477;NM_001077479;NM_001077475;NM_001077470;NM_001077479;n/a;n/a;NM_001077482;n/a;n/a;n/a;n/a;n/a;n/a;NM_001077478;NM_001077480;NM_005122;NM_001077481;NM_001077474;NM_001077471;NM_001077473;n/a;NM_001077479;NM_001077474	ENST00000367980;ENST00000367980;ENST00000367980;ENST00000367980;ENST00000367980;ENST00000367980;ENST00000367980;ENST00000367980;ENST00000367980;ENST00000367980;ENST00000367980;ENST00000367980;ENST00000367980;ENST00000367980;ENST00000367980;ENST00000367980;ENST00000367980;ENST00000367980;ENST00000367980;ENST00000367980;ENST00000367983;ENST00000367980;ENST00000367980;ENST00000367980;ENST00000367980…	ENSG00000143257
chr1	+	199996769	200146550	NR5A2	uc009wzg.1;uc001gvb.3;uc001gvc.3;uc009wzh.3;uc010pph.2	n/a;NM_205860;NM_003822;NM_205860;NM_003822	ENST00000367362;ENST00000367362;ENST00000367362;ENST00000367362;ENST00000367362	ENSG00000116833
chr1	-	149912231	149982686	OTUD7B	uc001etn.3;uc001eto.3	NM_020205;n/a	ENST00000369135;ENST00000479905	ENSG00000163113
chr1	+	17634689	17690495	PADI4	uc009vpc.2;uc001baj.2	NM_012387;NM_012387	ENST00000375448;ENST00000375448	ENSG00000159339
chr1	-	226548391	226595801	PARP1	uc001hqd.4	NM_001618	ENST00000366794	ENSG00000143799
chr1	+	18957499	19075360	PAX7	uc001bay.3;uc001baz.3;uc010oct.2	NM_002584;NM_013945;NM_001135254	ENST00000375375;ENST00000375375;ENST00000420770	ENSG00000009709
chr1	+	164528596	164854300	PBX1	uc001gcs.3;uc001gct.3;uc010pku.2;uc010pkv.2;uc010pkw.1	NM_001204961;NM_002585;NM_001204963;n/a;NM_001204963	ENST00000420696;ENST00000420696;ENST00000420696;ENST00000420696;ENST00000540246	ENSG00000185630
chr1	-	154916558	154928567	PBXIP1	uc001ffr.3;uc001ffs.3;uc010pep.2;uc009woy.1	NM_020524;NM_020524;NM_020524;n/a	ENST00000368463;ENST00000368465;ENST00000368465;ENST00000493133	ENSG00000163346
chr1	+	7844379	7905237	PER3	uc001aon.3;uc009vmg.1;uc009vmh.1;uc001aoo.3;uc001aop.3;uc010nzw.2	NM_016831;NM_016831;NM_016831;NM_016831;NM_016831;n/a	ENST00000377541;ENST00000377532;ENST00000377532;ENST00000377532;ENST00000377532;ENST00000377532	ENSG00000049246
chr1	+	10535002	10690815	PEX14	uc001arl.3;uc001arm.1;uc009vmu.1;uc001arn.3;uc009vmv.3;uc010oam.2;uc010oan.2;uc009vmw.3	n/a;n/a;n/a;NM_004565;n/a;n/a;NM_004565;NM_004565	ENST00000356607;ENST00000356607;ENST00000491661;ENST00000356607;ENST00000356607;ENST00000356607;ENST00000356607;ENST00000356607	ENSG00000142655
chr1	+	6673755	6684093	PHF13	uc001aob.4	NM_153812	ENST00000377648	ENSG00000116273
chr1	-	114239823	114302098	PHTF1	uc001edm.2;uc009wgp.1;uc001edn.3;uc001edo.1	NM_006608;NM_006608;NM_006608;NM_006608	ENST00000474926;ENST00000393357;ENST00000357783;ENST00000412670	ENSG00000116793
chr1	+	145575289	145586546	PIAS3	uc010oyy.1;uc001eoc.1;uc001eod.1	n/a;NM_006099;n/a	ENST00000369299;ENST00000393045;ENST00000475261	ENSG00000131788
chr1	-	208195587	208417665	PLXNA2	uc001hgy.3;uc001hgz.3;uc001hha.4	n/a;NM_025179;n/a	ENST00000367033;ENST00000367033;ENST00000367033	ENSG00000076356
chr1	+	156182778	156213123	PMF1-BGLAP	uc001fns.2;uc021pbb.1;uc021pbc.1;uc021pbd.1	NM_001199663;NM_001199661;NM_001199662;NM_001199664	ENST00000490491;ENST00000490491;ENST00000490491;ENST00000490491	ENSG00000260238
chr1	+	156182778	156209868	PMF1	uc009wru.2;uc001fnq.3;uc001fnr.3;uc021pba.1	n/a;NM_007221;NM_001199653;NM_001199654	ENST00000466489;ENST00000368277;ENST00000368279;ENST00000368277	ENSG00000160783
chr1	+	24286300	24289949	PNRC2-A	uc001big.3	NM_017761	ENST00000334351	ENSG00000189266
chr1	+	166808723	166823709	POGK	uc010ple.1;uc001gdt.1;uc010plf.1	n/a;NM_017542;n/a	ENST00000536514;ENST00000367876;ENST00000367876	ENSG00000143157
chr1	-	151375199	151431941	POGZ	uc021oyq.1;uc001eyd.2;uc001eyf.2;uc009wmv.2;uc010pdb.2;uc010pdc.2;uc010pdd.2;uc001eyg.2	NM_207171;NM_015100;NM_207171;NM_145796;NM_001194937;NM_001194938;n/a;n/a	ENST00000361398;ENST00000271715;ENST00000271715;ENST00000271715;ENST00000271715;ENST00000271715;ENST00000271715;ENST00000485040	ENSG00000143442
chr1	-	145592604	145610884	POLR3C	uc001eog.3;uc001eoh.3;uc009wix.3	NM_006468;NM_006468;n/a	ENST00000334163;ENST00000334163;ENST00000334163	ENSG00000186141
chr1	+	167190065	167396582	POU2F1	uc010plg.2;uc001gec.3;uc001ged.3;uc001gee.3;uc010plh.2;uc001gef.3;uc001geg.3;uc009wvg.1	n/a;NM_001198783;n/a;NM_002697;NM_001198786;NM_001198783;NM_001198783;n/a	ENST00000271411;ENST00000271411;ENST00000367865;ENST00000367866;ENST00000367866;ENST00000367862;ENST00000367866;ENST00000443275	ENSG00000143190
chr1	-	38509522	38512450	POU3F1	uc001ccp.1	NM_002699	ENST00000373012	ENSG00000185668
chr1	+	40204516	40229586	PPIE	uc001cds.2;uc001cdt.2;uc001cdu.2;uc010oiy.2;uc001cdv.3;uc001cdw.3;uc001cdx.2	NM_006112;n/a;n/a;n/a;NM_203456;NM_001195007;NM_006112	ENST00000324379;ENST00000495526;ENST00000495526;ENST00000495526;ENST00000356511;ENST00000372830;ENST00000482751	ENSG00000084072
chr1	+	28157251	28178183	PPP1R8	uc001bov.2;uc009vtd.2;uc001bow.2;uc001box.2;uc021ojy.1	NM_014110;NM_002713;NM_138558;NM_002713;NM_138558	ENST00000311772;ENST00000311772;ENST00000373931;ENST00000373931;ENST00000311772	ENSG00000117751
chr1	+	2985741	3355185	PRDM16	uc001akc.3;uc001ake.3;uc001akf.3;uc009vlh.3	NM_199454;NM_199454;NM_022114;n/a	ENST00000442529;ENST00000442529;ENST00000441472;ENST00000441472	ENSG00000142611
chr1	+	14026734	14151574	PRDM2	uc001avg.3;uc001avh.3;uc001avi.3;uc021ogk.1;uc001avk.3;uc009voe.3;uc009vof.3	NM_001135610;NM_015866;NM_012231;NM_001007257;NM_001007257;n/a;n/a	ENST00000376048;ENST00000311066;ENST00000235372;ENST00000311066;ENST00000311066;ENST00000235372;ENST00000235372	ENSG00000116731
chr1	+	214161285	214209762	PROX1	uc001hkg.1;uc001hkh.3	NM_002763;NM_002763	ENST00000366958;ENST00000498508	ENSG00000117707
chr1	+	170633312	170708541	PRRX1	uc001ghe.3;uc001ghf.3	NM_006902;NM_022716	ENST00000239461;ENST00000239461	ENSG00000116132
chr1	+	11539294	11597640	PTCHD2	uc009vmz.1;uc001ash.4;uc001asi.1	n/a;NM_020780;NM_020780	ENST00000423056;ENST00000294484;ENST00000389575	ENSG00000204624
chr1	-	71318035	71513491	PTGER3	uc001dfg.1;uc001dfh.1;uc001dfi.1;uc001dfj.1;uc001dfk.1;uc001dfl.1;uc009wbm.1;uc001dfm.1;uc001dfn.3;uc009wbn.2;uc001dfo.3;uc009wbo.3;uc001dfp.1;uc001dfq.3	NM_198714;NM_198716;NM_198715;NM_198717;NM_198716;NM_198717;NM_198717;NM_198719;NM_198716;NM_198717;NM_198718;NM_001126044;NM_198719;NM_198715	ENST00000351052;ENST00000361210;ENST00000497146;ENST00000479353;ENST00000351052;ENST00000370932;ENST00000479353;ENST00000354608;ENST00000354608;ENST00000354608;ENST00000414819;ENST00000414819;ENST00000306666;ENST00000370924	ENSG00000050628
chr1	-	154929501	154934258	PYGO2	uc001fft.3	NM_138300	ENST00000368457	ENSG00000163348
chr1	+	33116748	33151812	RBBP4	uc001bvr.3;uc001bvs.3;uc010ohj.2;uc010ohk.2	NM_005610;NM_001135255;n/a;NM_001135256	ENST00000373493;ENST00000373493;ENST00000373493;ENST00000373493	ENSG00000162521
chr1	-	205055269	205091150	RBBP5	uc010prd.2;uc001hbu.2;uc001hbv.2;uc010pre.2	NM_005057;NM_005057;NM_001193272;NM_001193273	ENST00000264515;ENST00000264515;ENST00000367164;ENST00000264515	ENSG00000117222
chr1	+	110881944	110889303	RBM15	uc001dzl.1;uc001dzm.1;n/a	NM_022768;NM_001201545;NM_001201545	ENST00000369784;ENST00000369784;n/a	ENSG00000162775
chr1	-	173900351	173962210	RC3H1	uc001gju.4;uc010pms.2;uc001gjv.3;uc010pmt.2	NM_172071;NM_172071;NM_172071;NM_172071	ENST00000367696;ENST00000367696;ENST00000367694;ENST00000367696	ENSG00000135870
chr1	+	211432707	211489725	RCOR3	uc010psv.1;uc001hie.3;uc001hif.3;uc010psw.2;uc001hig.3;uc009xcz.3	n/a;NM_001136225;NM_001136224;NM_001136223;NM_018254;n/a	ENST00000528926;ENST00000452621;ENST00000367005;ENST00000367005;ENST00000367005;ENST00000367005	ENSG00000117625
chr1	-	8412463	8877699	RERE	uc001apd.3;uc001ape.3;uc001apf.3;uc010nzx.1;uc001aph.1	NM_001042682;NM_012102;NM_001042681;NM_001042682;n/a	ENST00000337907;ENST00000337907;ENST00000337907;ENST00000377464;ENST00000480342	ENSG00000142599
chr1	-	151313115	151319769	RFX5	uc001exv.1;uc001exw.1;uc010pcx.1	NM_001025603;NM_000449;NM_001025603	ENST00000290524;ENST00000290524;ENST00000290524	ENSG00000143390
chr1	-	240931553	241520478	RGS7	uc010pyh.2;uc010pyi.1;uc001hyt.2;uc010pyj.1;uc001hyu.2;uc009xgn.1;uc001hyv.2;uc001hyw.2	NM_002924;n/a;NM_002924;n/a;NM_002924;NM_002924;NM_002924;NM_002924	ENST00000331110;ENST00000440928;ENST00000348120;ENST00000446183;ENST00000366563;ENST00000366563;ENST00000366565;ENST00000366565	ENSG00000182901
chr1	-	41086351	41131324	RIMS3	uc001cfu.1;uc001cfv.1	NM_014747;NM_014747	ENST00000372684;ENST00000372684	ENSG00000117016
chr1	+	40627040	40706593	RLF	uc001cfc.4;uc001cfd.4	NM_012421;NM_012421	ENST00000372771;ENST00000372771	ENSG00000117000
chr1	+	185014550	185071740	RNF2	uc001grc.1;uc001grd.1	NM_007212;n/a	ENST00000367510;ENST00000367510	ENSG00000121481
chr1	-	151778546	151804348	RORC	uc001ezg.3;uc001ezh.3;uc010pdo.2;uc010pdp.2	NM_001001523;NM_005060;NM_001001523;NM_005060	ENST00000356728;ENST00000356728;ENST00000356728;ENST00000356728	ENSG00000143365
chr1	-	28218048	28241236	RPA2	uc001bpe.1;uc010ofp.1	NM_002946;n/a	ENST00000373912;ENST00000373912	ENSG00000117748
chr1	-	25226001	25291612	RUNX3	uc001bjq.3;uc010oen.2;uc009vrj.3;uc001bjr.3;uc009vrk.3;uc009vrl.1	NM_004350;NM_004350;NM_001031680;NM_001031680;n/a;n/a	ENST00000308873;ENST00000308873;ENST00000399916;ENST00000399916;ENST00000399916;ENST00000338888	ENSG00000020633
chr1	-	165370158	165414592	RXRG	uc001gda.3;uc021pea.1;uc001gdb.2	NM_006917;n/a;n/a	ENST00000359842;ENST00000359842;ENST00000465764	ENSG00000143171
chr1	+	153600872	153604513	S100A1	uc001fck.1;uc001fcl.1	NM_006271;n/a	ENST00000292169;ENST00000292169	ENSG00000160678
chr1	+	101702304	101707076	S1PR1	uc001dud.2;uc009weg.2;n/a	NM_001400;NM_001400;NM_001400	ENST00000305352;ENST00000305352;n/a	ENSG00000170989
chr1	-	41492870	41707815	SCMH1	uc010ojr.2;uc001cgo.3;uc001cgp.3;uc001cgq.3;uc001cgr.3;uc001cgs.3;uc001cgt.3;uc010ojs.1	NM_001172222;NM_001031694;NM_001172221;NM_012236;NM_001172218;NM_001172219;NM_001172220;NM_001031694	ENST00000456518;ENST00000402904;ENST00000372595;ENST00000372597;ENST00000372596;ENST00000372596;ENST00000372597;ENST00000326197	ENSG00000010803
chr1	+	156119734	156147542	SEMA4A	uc001fnl.3;uc001fnm.3;uc001fnn.3;uc009wrq.3;uc001fno.3	NM_001193301;NM_022367;NM_001193302;NM_001193300;NM_022367	ENST00000355014;ENST00000368285;ENST00000368285;ENST00000368285;ENST00000368282	ENSG00000196189
chr1	+	150898814	150937220	SETDB1	uc001evw.4;uc009wmf.2;uc001evu.2;uc001evv.2;uc009wmg.2	NM_001243491;NM_001243491;NM_001145415;NM_012432;NM_012432	ENST00000368962;ENST00000271640;ENST00000271640;ENST00000271640;ENST00000498193	ENSG00000143379
chr1	-	38422651	38455761	SF3A3	uc001cci.3;uc010oik.2	NM_006802;NM_006802	ENST00000373019;ENST00000373019	ENSG00000183431
chr1	-	35649200	35658743	SFPQ	uc001bys.3	NM_005066	ENST00000357214	ENSG00000116560
chr1	+	2160133	2241652	SKI	uc001aja.4	NM_003036	ENST00000378536	ENSG00000157933
chr1	-	245912641	246670644	SMYD3	uc001ibj.3;uc001ibk.3;uc001ibl.3	NM_022743;NM_022743;NM_001167740	ENST00000366516;ENST00000541742;ENST00000490107	ENSG00000185420
chr1	-	38002141	38019903	SNIP1	uc001cbi.3;uc010oid.2	NM_024700;n/a	ENST00000296215;ENST00000296215	ENSG00000163877
chr1	+	204042245	204096871	SOX13	uc001hal.3;uc001ham.3;uc010pqp.2;uc010pqq.2	NM_005686;NM_005686;NM_005686;NM_005686	ENST00000367203;ENST00000367204;ENST00000367204;ENST00000367204	ENSG00000143842
chr1	+	16174358	16266950	SPEN	uc001axk.1;uc010obp.1	NM_015001;NM_015001	ENST00000375759;ENST00000375759	ENSG00000065526
chr1	-	32256024	32281580	SPOCD1	uc001bts.1;uc001btu.3;uc001btv.3;uc021oks.1;uc001btw.1	NM_144569;NM_144569;NM_144569;n/a;n/a	ENST00000360482;ENST00000360482;ENST00000257100;ENST00000452755;ENST00000460061	ENSG00000134668
chr1	+	24969593	24999772	SRRM1	uc001bjm.3;uc010oel.2;uc009vrh.1;uc009vri.1;uc010oem.1	NM_005839;NM_005839;NM_005839;NM_005839;n/a	ENST00000323848;ENST00000323848;ENST00000479034;ENST00000479034;ENST00000479034	ENSG00000133226
chr1	-	24292936	24306953	SRSF10-A	uc001bij.2;uc021oin.1;uc021oio.1;uc021oip.1;uc021oiq.1;uc021oir.1;uc021ois.1	n/a;NM_001191006;NM_006625;NM_001191007;NM_001191009;NM_054016;NM_001191005	ENST00000341154;ENST00000341154;ENST00000341154;ENST00000341154;ENST00000453840;ENST00000343255;ENST00000343255	ENSG00000188529
chr1	-	54692194	54872092	SSBP3	uc001cxe.3;uc001cxf.3;uc001cxg.3	NM_145716;NM_018070;NM_001009955	ENST00000371320;ENST00000371320;ENST00000371320	ENSG00000157216
chr1	-	28929608	28969604	TAF12	uc001bqx.3;uc001bqy.3;uc009vti.2	NM_001135218;NM_005644;NM_005644	ENST00000263974;ENST00000373824;ENST00000373824	ENSG00000120656
chr1	-	109606997	109618624	TAF13	uc001dwm.1	NM_005645	ENST00000338366	ENSG00000197780
chr1	-	222731243	222763275	TAF1A	uc009xdy.1;uc001hni.2;uc009xdz.2;uc001hnj.3;uc010pur.2	NM_139352;NM_139352;NM_001201536;NM_005681;NM_005681	ENST00000366890;ENST00000350027;ENST00000350027;ENST00000352967;ENST00000543857	ENSG00000143498
chr1	-	229728865	229761794	TAF5L	uc001htq.3;uc001htr.3	NM_014409;NM_001025247	ENST00000258281;ENST00000366675	ENSG00000135801
chr1	-	47681962	47697892	TAL1	uc009vyq.2;uc001cqx.2;uc001cqy.2;uc001cqz.1;uc001cra.1	n/a;NM_003189;NM_003189;n/a;n/a	ENST00000371884;ENST00000371883;ENST00000371884;ENST00000371884;ENST00000371884	ENSG00000162367
chr1	-	234527058	234614849	TARBP1	uc001hwd.3	NM_005646	ENST00000040877	ENSG00000059588
chr1	+	11072678	11085549	TARDBP	uc001art.3;uc010oap.2	NM_007375;n/a	ENST00000240185;ENST00000240185	ENSG00000120948
chr1	-	119425665	119532179	TBX15	uc009whj.1;uc001ehl.1	NM_152380;NM_152380	ENST00000449873;ENST00000207157	ENSG00000092607
chr1	+	168195254	168283664	TBX19	uc001gfj.4;uc001gfl.3;uc001gfm.3	NM_005149;NM_005149;NM_005149	ENST00000367821;ENST00000367821;ENST00000367821	ENSG00000143178
chr1	-	23707554	23751261	TCEA3	uc021oig.1;uc009vqm.2;uc021oih.1;uc010ody.1	NM_003196;NM_003196;n/a;n/a	ENST00000450454;ENST00000450454;ENST00000450454;ENST00000450454	ENSG00000204219
chr1	+	54519273	54578192	TCEANC2	uc001cwt.1;uc001cwu.1	NM_153035;n/a	ENST00000234827;ENST00000498272	ENSG00000116205
chr1	+	24069855	24088549	TCEB3	uc001bho.3	NM_003198	ENST00000418390	ENSG00000011007
chr1	+	36038970	36060927	TFAP2E	uc010ohy.2	NM_178548	ENST00000373235	ENSG00000116819
chr1	-	246703862	246729565	TFB2M	uc001ibn.3;uc010pys.1	NM_022366;n/a	ENST00000366514;ENST00000366514	ENSG00000162851
chr1	+	6684924	6695646	THAP3	uc001aoc.3;uc001aod.3;uc001aoe.2	NM_001195753;NM_001195752;NM_138350	ENST00000054650;ENST00000054650;ENST00000377627	ENSG00000041988
chr1	+	36690016	36770957	THRAP3	uc001cae.4;uc001caf.4;uc001cag.1	NM_005119;NM_005119;NM_005119	ENST00000354618;ENST00000354618;ENST00000469141	ENSG00000054118
chr1	+	45805341	45809650	TOE1	uc009vxq.3;uc010olm.2;uc010oln.1;uc001cnr.4	NM_025077;n/a;NM_025077;n/a	ENST00000372090;ENST00000372090;ENST00000495703;ENST00000495703	ENSG00000132773
chr1	-	223967594	224033674	TP53BP2	uc010puz.2;uc010pva.2;uc001hod.3;uc010pvb.2	n/a;NM_005426;NM_005426;NM_001031685	ENST00000343537;ENST00000343537;ENST00000391878;ENST00000343537	ENSG00000143514
chr1	+	3569128	3652765	TP73	uc001akp.3;uc021ofb.1;uc021ofc.1;uc021ofd.1;uc021ofe.1;uc021off.1;uc010nzj.2;uc001akr.3;uc001aks.3;uc009vlk.2;uc021ofg.1;uc021ofh.1;uc021ofi.1;uc009vll.3;uc010nzk.2;uc010nzl.2	NM_005427;NM_001204186;NM_001204185;NM_001204184;NM_001204188;NM_001204187;NM_001204189;NM_001126240;NM_001126241;NM_001126242;NM_001204191;NM_001204190;NM_001204189;n/a;NM_001204192;n/a	ENST00000378295;ENST00000378295;ENST00000378295;ENST00000378295;ENST00000378295;ENST00000378295;ENST00000378280;ENST00000378288;ENST00000378288;ENST00000378288;ENST00000378288;ENST00000378288;ENST00000378288;ENST00000378290;ENST00000378288;ENST00000378288	ENSG00000078900
chr1	-	228595635	228604583	TRIM17	uc001hsu.3;uc001hsv.3;uc009xfb.2	NM_016102;NM_001024940;NM_001134855	ENST00000366698;ENST00000295033;ENST00000456946	ENSG00000162931
chr1	-	114935398	115053781	TRIM33	uc010owr.2;uc010ows.2;uc001eew.3;uc001eex.3;uc001eey.1	NM_015906;NM_015906;NM_015906;NM_033020;n/a	ENST00000358465;ENST00000358465;ENST00000358465;ENST00000358465;ENST00000476908	ENSG00000197323
chr1	+	248020500	248043438	TRIM58	uc001ido.3	NM_015431	ENST00000366481	ENSG00000162722
chr1	-	33611002	33647671	TRIM62	uc001bxb.3	NM_018207	ENST00000291416	ENSG00000116525
chr1	-	40306705	40349177	TRIT1	uc001cec.4;uc001ced.4;uc001cee.4;uc001cef.4;uc001ceg.4;uc001ceh.4;uc001cei.4;uc009vvv.3;uc001cek.3;uc001cel.3;uc001cem.3;uc001cen.3;uc001ceo.3;uc001cep.3;uc001ceq.3;uc009vvx.3;uc021olz.1	n/a;n/a;n/a;n/a;n/a;n/a;n/a;NM_017646;n/a;n/a;NM_017646;n/a;n/a;n/a;n/a;n/a;NM_017646	ENST00000316891;ENST00000316891;ENST00000316891;ENST00000316891;ENST00000316891;ENST00000316891;ENST00000316891;ENST00000046894;ENST00000372825;ENST00000372825;ENST00000372825;ENST00000372825;ENST00000372825;ENST00000372825;ENST00000372825;ENST00000372825;ENST00000316891	ENSG00000043514
chr1	-	185087217	185126230	TRMT1L	uc001grf.4;uc010pon.2	NM_030934;NM_001202423	ENST00000367504;ENST00000367504	ENSG00000121486
chr1	+	117602948	117645491	TTF2	uc001egx.1;uc001egy.3	NM_003594;NM_003594	ENST00000464062;ENST00000369466	ENSG00000116830
chr1	+	145438461	145442628	TXNIP	uc001enn.4;uc010oys.2	NM_006472;NM_006472	ENST00000369317;ENST00000369317	ENSG00000117289
chr1	-	19400999	19536746	UBR4	uc001bbf.3;uc010ocv.2;uc009vph.3;uc010ocw.2;uc001bbg.3;uc001bbh.3;uc001bbi.3;uc001bbj.1;uc001bbk.1;uc001bbl.1;uc001bbm.1	n/a;n/a;n/a;n/a;n/a;n/a;NM_020765;n/a;n/a;n/a;NM_020765	ENST00000375225;ENST00000375226;ENST00000375267;ENST00000375226;ENST00000375224;ENST00000375226;ENST00000375254;ENST00000375218;ENST00000375217;ENST00000419533;ENST00000419533	ENSG00000127481
chr1	-	161009040	161015757	USF1	uc001fxi.3;uc001fxj.3	NM_007122;NM_207005	ENST00000368021;ENST00000368021	ENSG00000158773
chr1	-	151148933	151162640	VPS72	uc001exe.1;uc001exf.1	NM_005997;NM_005997	ENST00000368892;ENST00000368892	ENSG00000163159
chr1	-	111982511	111991830	WDR77	uc001ebb.3;uc010owe.2;uc021orq.1	NM_024102;NM_024102;n/a	ENST00000235090;ENST00000235090;ENST00000235090	ENSG00000116455
chr1	+	43148065	43168020	YBX1	uc001chs.3	NM_004559	ENST00000321358	ENSG00000065978
chr1	-	207217193	207226325	YOD1	uc001hfe.1;uc001hff.1	NM_018566;NM_018566	ENST00000315927;ENST00000367084	ENSG00000180667
chr1	-	16268363	16302627	ZBTB17	uc001axl.4;uc010obq.2;uc010obr.2;uc010obs.2;uc010obt.1;uc010obu.2;uc009vom.1;uc010obv.1;uc009von.1	NM_003443;NM_001242884;NM_003443;n/a;n/a;n/a;n/a;n/a;n/a	ENST00000375733;ENST00000375733;ENST00000375733;ENST00000375733;ENST00000448462;ENST00000448462;ENST00000375733;ENST00000479282;ENST00000375733	ENSG00000116809
chr1	+	173837219	173855774	ZBTB37	uc001gjp.1;uc001gjq.4;uc001gjr.2;uc009wwp.1	NM_032522;NM_032522;NM_001122770;NM_001122770	ENST00000367704;ENST00000432989;ENST00000427304;ENST00000427304	ENSG00000185278
chr1	+	22778343	22857650	ZBTB40	uc001bft.2;uc001bfu.2;uc009vqi.1;uc001bfv.1	NM_001083621;NM_014870;NM_014870;n/a	ENST00000404138;ENST00000404138;ENST00000404138;ENST00000375647	ENSG00000184677
chr1	-	197122813	197169672	ZBTB41	uc001gtx.1;uc009wyz.1	NM_194314;NM_194314	ENST00000467322;ENST00000467322	ENSG00000177888
chr1	+	6640055	6649340	ZBTB48	uc009vmc.2;uc001anx.3;uc009vmd.2;uc001any.2	NM_005341;NM_005341;NM_005341;n/a	ENST00000377674;ENST00000377674;ENST00000377674;ENST00000482360	ENSG00000204859
chr1	+	154975105	154991001	ZBTB7B	uc001fgj.4;uc001fgk.4;uc009wpa.3;uc010peq.2;uc001fgl.4	NM_015872;NM_015872;NM_001252405;NM_001252406;NM_015872	ENST00000368426;ENST00000368426;ENST00000368426;ENST00000368426;ENST00000368426	ENSG00000160685
chr1	+	33004771	33071542	ZBTB8A	uc001bvm.3;uc001bvn.3	n/a;NM_001040441	ENST00000373510;ENST00000316459	ENSG00000160062
chr1	+	32930657	33071542	ZBTB8B	uc001bvl.4;uc001bvk.3	NM_001145720;NM_001145720	ENST00000415091;ENST00000480336	ENSG00000215897;ENSG00000254553
chr1	+	203764750	203823256	ZC3H11A	uc001hac.3;uc001had.3;uc001hae.3;uc001haf.3;uc010pqm.2;uc001hag.1	NM_014827;NM_014827;NM_014827;NM_014827;NM_014827;NM_014827	ENST00000332127;ENST00000332127;ENST00000332127;ENST00000545588;ENST00000332127;ENST00000367212	ENSG00000058673
chr1	-	52888947	53019130	ZCCHC11	uc001ctx.2;uc001cty.2;uc009vze.1;uc009vzf.1;uc001cub.3;uc001cuc.2;uc001cud.3	NM_015269;NM_001009881;NM_015269;NM_015269;NM_015269;n/a;n/a	ENST00000371544;ENST00000371544;ENST00000371544;ENST00000371544;ENST00000371541;ENST00000371544;ENST00000355809	ENSG00000134744
chr1	+	35734567	35887545	ZMYM4	uc001byt.3;uc001byu.3;uc009vuu.3;uc009vuv.3	NM_005095;n/a;n/a;n/a	ENST00000314607;ENST00000314607;ENST00000314607;ENST00000314607	ENSG00000146463
chr1	-	35449367	35497569	ZMYM6	uc001byf.1;uc021olg.1;uc001byh.3;uc010oht.2;uc009vup.3;uc009vuq.1;uc009vur.1;uc001byi.2;uc001byj.2;uc001byk.2	NM_007167;n/a;NM_007167;NM_007167;n/a;NM_007167;n/a;n/a;n/a;n/a	ENST00000487874;ENST00000493328;ENST00000493328;ENST00000493328;ENST00000493328;ENST00000373340;ENST00000493328;ENST00000317538;ENST00000317538;ENST00000317538	ENSG00000163867
chr1	-	247285276	247335318	ZNF124	uc001ich.3;uc001ici.3;uc001icj.1;uc001ick.3	n/a;NM_001243740;NM_003431;NM_003431	ENST00000472531;ENST00000472531;ENST00000340684;ENST00000543802	ENSG00000196418
chr1	+	244214560	244220778	ZNF238	uc001iad.4;n/a	NM_205768;NM_006352	ENST00000358704;n/a	ENSG00000179456
chr1	-	200375419	200379166	ZNF281	uc001gve.3;uc001gvf.1;uc001gvg.1;n/a	NM_012482;NM_012482;NM_012482;NM_012482	ENST00000294740;ENST00000294740;ENST00000294740;n/a	ENSG00000162702
chr1	+	90460677	90494094	ZNF326	uc001dnp.4;uc001dnq.2;uc001dnr.2;uc009wda.1	NM_182975;NM_182976;n/a;NM_182976	ENST00000361911;ENST00000340281;ENST00000340281;ENST00000340281	ENSG00000162664
chr1	+	33722173	33766320	ZNF362	uc001bxc.1	NM_152493	ENST00000539719	ENSG00000160094
chr1	-	23685940	23696357	ZNF436	uc001bgt.3;uc001bgu.3	NM_030634;NM_001077195	ENST00000314011;ENST00000314011	ENSG00000125945
chr1	-	247463621	247495045	ZNF496	uc009xgv.3;uc001ico.3;uc001icq.1;uc010pyv.1	NM_032752;NM_032752;n/a;NM_032752	ENST00000366498;ENST00000294753;ENST00000366498;ENST00000366498	ENSG00000162714
chr1	+	26496387	26497364	ZNF593	uc001bll.4	NM_015871	ENST00000374266	ENSG00000142684
chr1	+	40943301	40962015	ZNF642	uc001cfo.3;uc009vwb.3;uc010ojk.2	NM_198494;NM_198494;NM_198494	ENST00000372706;ENST00000372706;ENST00000372706	ENSG00000187815
chr1	+	40915773	40929390	ZNF643	uc001cfl.2;uc001cfm.2;uc001cfn.2	n/a;n/a;NM_023070	ENST00000469416;ENST00000469416;ENST00000411995	ENSG00000187801
chr1	-	91380856	91487812	ZNF644	uc001dnv.3;uc001dnw.3;uc001dnx.3;uc001dny.2	NM_016620;NM_201269;NM_032186;NM_201269	ENST00000370440;ENST00000337393;ENST00000337393;ENST00000370440	ENSG00000122482
chr1	-	182023704	182030847	ZNF648	uc001goz.3;n/a	NM_001009992;NM_001009992	ENST00000339948;n/a	ENSG00000179930
chr1	-	247263263	247267674	ZNF669	uc001ice.2;uc001icf.2	NM_024804;NM_001142572	ENST00000343381;ENST00000448299	ENSG00000188295
chr1	-	247197939	247242115	ZNF670	uc001icd.2;uc021plz.1	NM_033213;NM_001204220	ENST00000366503;ENST00000366503	ENSG00000135747
chr1	-	247108848	247242115	ZNF670-ZNF695	uc001ica.3;uc001icb.2	n/a;n/a	ENST00000465049;ENST00000474541	ENSG00000135747
chr1	+	249132529	249143714	ZNF672	uc001iex.3;n/a	NM_024836;NM_024836	ENST00000306562;n/a	ENSG00000171161
chr1	+	227751219	227910352	ZNF678	uc001hqw.2;uc021pjy.1;uc009xet.2;uc009xeu.2	n/a;NM_178549;n/a;n/a	ENST00000498759;ENST00000498759;ENST00000343776;ENST00000397097	ENSG00000181450
chr1	-	26688124	26699266	ZNF683	uc001bmg.1;uc001bmh.1;uc009vsj.1	NM_173574;NM_001114759;NM_173574	ENST00000436292;ENST00000436292;ENST00000374204	ENSG00000176083
chr1	+	40997232	41013841	ZNF684	uc001cft.2	NM_152373	ENST00000372699	ENSG00000117010
chr1	+	151254093	151264381	ZNF687	uc001exp.1;uc001exq.3;uc009wmo.3;uc009wmp.3	NM_020832;NM_020832;NM_020832;n/a	ENST00000449313;ENST00000336715;ENST00000324048;ENST00000368879	ENSG00000143373
chr1	+	43312243	43318146	ZNF691	uc001cig.3;uc009vwm.3;uc021omh.1;uc001cih.3;n/a	NM_015911;NM_015911;NM_001242739;NM_015911;NM_015911	ENST00000372508;ENST00000372506;ENST00000372506;ENST00000372507;n/a	ENSG00000164011
chr1	-	249144202	249153315	ZNF692	uc001iez.2;uc001ifb.2;uc010pzr.2;uc001ifc.2;uc001iff.2	n/a;n/a;NM_001136036;NM_017865;NM_001193328	ENST00000533927;ENST00000463519;ENST00000451251;ENST00000306601;ENST00000366471	ENSG00000171163
chr1	-	247108848	247171395	ZNF695	uc001ibx.3;uc001iby.3;uc009xgt.2;uc009xgu.3;uc001icc.3	NM_001204221;n/a;n/a;NM_020394;n/a	ENST00000479214;ENST00000479214;ENST00000479214;ENST00000339986;ENST00000487338	ENSG00000197472
chr1	-	120161999	120190390	ZNF697	uc001ehy.1	NM_001080470	ENST00000421812	ENSG00000143067
chr1	-	227884732	227885408	ZNF847P	n/a	n/a	n/a	n/a
chr1	-	86115105	86174116	ZNHIT6	uc001dlh.3;uc010osc.2	NM_017953;NM_001170670	ENST00000431532;ENST00000431532	ENSG00000117174
chr1	-	71528973	71546972	ZRANB2	uc001dfs.3;uc001dft.3	NM_005455;NM_203350	ENST00000370920;ENST00000370920	ENSG00000132485
chr1	+	33938231	33961995	ZSCAN20	uc001bxj.4;uc001bxk.2;uc009vui.3	NM_145238;NM_145238;NM_145238	ENST00000361328;ENST00000373413;ENST00000361328	ENSG00000121903
chr1	-	78030189	78149104	ZZZ3	uc001dhp.3;uc001dhq.3;uc001dhr.3;uc009wbz.1	NM_015534;NM_015534;NM_015534;NM_015534	ENST00000370801;ENST00000370801;ENST00000370801;ENST00000370801	ENSG00000036549
chr1_gl000191_random	+	29662	33265	PNRC2-B	uc002qvo.3	NM_017761	ENST00000400776	ENSG00000215700
chr1_gl000191_random	-	36272	50281	SRSF10-B	uc002qvr.2;uc021vde.1;uc021vdf.1;uc021vdg.1;uc021vdh.1;uc021vdj.1;uc021vdk.1	n/a;n/a;n/a;n/a;n/a;n/a;n/a	ENST00000374457;ENST00000374457;ENST00000374457;ENST00000374457;ENST00000433682;ENST00000374449;ENST00000374449	ENSG00000215699
chr10	-	116054582	116164515	AFAP1L2	uc001lbm.3;uc010qsd.2;uc001lbn.3;uc001lbo.3;uc001lbp.3;uc010qse.2;uc001lbq.1;uc001lbr.1	n/a;NM_032550;NM_001001936;NM_032550;NM_032550;NM_001001936;NM_001001936;NM_032550	ENST00000304129;ENST00000304129;ENST00000369271;ENST00000369271;ENST00000369271;ENST00000369271;ENST00000491814;ENST00000369271	ENSG00000169129
chr10	-	92671856	92681032	ANKRD1	uc001khe.1	NM_014391	ENST00000371697	ENSG00000148677
chr10	-	90579658	90611732	ANKRD22	uc001kfj.4	NM_144590	ENST00000371930	ENSG00000152766
chr10	+	99332255	99343641	ANKRD2	uc001knw.3;uc009xvu.3	NM_020349;NM_001129981	ENST00000370655;ENST00000370655	ENSG00000165887
chr10	+	37414784	37521495	ANKRD30A	uc021ppc.1;uc001iza.1	NM_052997;NM_052997	ENST00000361713;ENST00000374660	ENSG00000148513
chr10	-	49654078	49864310	ARHGAP22	uc001jgr.3;uc001jgs.3;uc001jgt.3;uc001jgu.3;uc010qgl.2;uc010qgm.2;uc001jgv.3	NM_021226;NM_021226;NM_021226;NM_021226;NM_021226;NM_021226;n/a	ENST00000477708;ENST00000417247;ENST00000249601;ENST00000249601;ENST00000249601;ENST00000249601;ENST00000460425	ENSG00000128805
chr10	+	63661012	63856707	ARID5B	uc010qil.2;uc001jlt.2;uc001jlu.2	n/a;NM_032199;NM_001244638	ENST00000279873;ENST00000279873;ENST00000279873	ENSG00000150347
chr10	-	73855789	73976892	ASCC1	uc001jsr.2;uc001jss.2;uc021pso.1;uc001jst.2;uc001jsu.2;uc010qju.2	NM_001198799;NM_015947;NM_001198798;NM_001198799;NM_001198800;NM_015947	ENST00000342444;ENST00000394919;ENST00000394919;ENST00000342444;ENST00000317168;ENST00000394919	ENSG00000138303
chr10	-	69990351	69991870	ATOH7	uc001jnq.3	NM_145178	ENST00000373673	ENSG00000179774
chr10	+	22610138	22620414	BMI1	uc001irh.3	NM_005180	ENST00000376663	ENSG00000168283
chr10	+	88516395	88684945	BMPR1A	uc001kdy.3	NM_004329	ENST00000224764	n/a
chr10	+	93683735	93790080	BTAF1	uc009xua.1;uc001khr.3;uc001khs.1;uc001kht.1	n/a;NM_003972;n/a;NM_003972	ENST00000265990;ENST00000265990;ENST00000265990;ENST00000265990	ENSG00000095564
chr10	+	127408083	127452712	C10orf137	uc001lin.3;uc001lio.1;uc001lip.1;uc001liq.1;uc001lir.3;uc001lis.1;uc001lit.1	NM_015608;NM_015608;n/a;NM_001202438;n/a;NM_015608;n/a	ENST00000525091;ENST00000337623;ENST00000481600;ENST00000337623;ENST00000368813;ENST00000337623;ENST00000368812	ENSG00000107938
chr10	+	70480970	70551309	CCAR1	uc001jol.1;uc001jom.1;uc001jon.1;uc009xpx.1;uc010qiz.1;uc001joo.3;uc010qja.1;uc010qjb.2	n/a;NM_018237;n/a;NM_018237;NM_018237;NM_018237;NM_018237;n/a	ENST00000265872;ENST00000535016;ENST00000535016;ENST00000535016;ENST00000535016;ENST00000265872;ENST00000543719;ENST00000265872	ENSG00000060339
chr10	+	22605311	22620414	COMMD3-BMI1	uc009xkg.3	NM_001204062	ENST00000376663	ENSG00000168283
chr10	+	35415768	35501886	CREM	uc001ixx.3;uc001ixy.3;uc001ixz.3;uc001iya.3;uc001iyb.3;uc001iyc.3;uc001iyd.3;uc001iye.3;uc001iyf.3;uc001iyg.3;uc001iyi.3;uc001iyk.3;uc001iyl.3;uc001iym.3;uc001iyn.3;uc001iyo.3;uc001iyp.3;uc001iyq.3;uc001iyr.3;uc001iys.3;uc001iyt.3;uc001iyh.3;uc001iyj.3	NM_001881;NM_182850;NM_182853;NM_183013;NM_181571;NM_183060;NM_183011;NM_183012;NM_182771;NM_182772;NM_182770;NM_182853;NM_182719;NM_182717;NM_182718;NM_182720;NM_182723;NM_182724;NM_182721;NM_182725;NM_182722;NM_182769;NM_182850	ENST00000374726;ENST00000348787;ENST00000439705;ENST00000439705;ENST00000345491;ENST00000345491;ENST00000333809;ENST00000439705;ENST00000361599;ENST00000361599;ENST00000348787;ENST00000333809;ENST00000356917;ENST00000356917;ENST00000356917;ENST00000356917;ENST00000439705;ENST00000348787;ENST00000439705;ENST00000348787;ENST00000439705;ENST00000374722;ENST00000374722	ENSG00000095794
chr10	-	126676417	126849624	CTBP2	uc001lid.4;uc001lie.4;uc009yak.3;uc001lif.4;uc009yal.3;uc001lih.4	NM_001329;NM_022802;NM_001329;NM_001329;NM_001329;NM_001083914	ENST00000337195;ENST00000309035;ENST00000337195;ENST00000337195;ENST00000337195;ENST00000337195	ENSG00000175029
chr10	-	35297478	35379570	CUL2	uc009xma.3;uc010qer.2;uc021ppa.1;uc001ixv.3;uc001ixw.3;uc010qes.2	n/a;NM_001198778;NM_001198779;NM_003591;NM_001198777;NM_001198779	ENST00000374749;ENST00000374749;ENST00000374749;ENST00000374749;ENST00000374751;ENST00000374749	ENSG00000108094
chr10	-	320129	735608	DIP2C	uc001ifp.3;uc009xhi.1;uc010pzz.1;uc009xhj.1;uc009xhk.1	NM_014974;NM_014974;n/a;n/a;n/a	ENST00000280886;ENST00000280886;ENST00000381496;ENST00000381496;ENST00000381496	ENSG00000151240
chr10	-	22045476	22292650	DNAJC1	uc001irc.3;uc021pnz.1	NM_022365;n/a	ENST00000376980;ENST00000376980	ENSG00000136770
chr10	-	50574160	50603486	DRGX	uc010qgq.2;uc021pqd.1	NM_001080520;NM_001080520	ENST00000434016;ENST00000374139	ENSG00000165606
chr10	+	135480367	135485275	DUX4-C	uc031pxv.1	NM_033178	n/a	n/a
chr10	+	135487177	135491849	DUX4L3-A	uc031pxw.1	n/a	n/a	n/a
chr10	+	135493786	135498458	DUX4L3-B	uc031pxx.1	n/a	n/a	n/a
chr10	-	131633495	131762091	EBF3	uc001lki.2;uc021qav.1;uc010qur.1	NM_001005463;NM_001005463;n/a	ENST00000368648;ENST00000355311;ENST00000471715	ENSG00000108001
chr10	-	74894281	74927853	ECD	uc001jtn.3;uc001jto.3;uc009xqx.3;uc009xqy.3	NM_007265;n/a;NM_001135752;NM_001135753	ENST00000430082;ENST00000430082;ENST00000430082;ENST00000454759	ENSG00000122882
chr10	-	64571755	64578927	EGR2	uc001jmi.3;uc010qim.2;uc010qin.2;uc010qio.2;uc009xph.3	NM_000399;NM_001136177;NM_001136179;NM_001136179;NM_001136178	ENST00000242480;ENST00000242480;ENST00000411732;ENST00000439032;ENST00000439032	ENSG00000122877
chr10	+	119301955	119309057	EMX2	uc001ldh.4;uc001ldi.4	NM_004098;NM_001165924	ENST00000369201;ENST00000369201	ENSG00000170370
chr10	-	32557858	32667667	EPC1	uc001iwg.1;uc001iwh.1;uc001iwi.3;uc009xlt.2	NM_025209;NM_025209;NM_025209;NM_025209	ENST00000263062;ENST00000319778;ENST00000375110;ENST00000375110	ENSG00000120616
chr10	-	50664490	50747147	ERCC6	uc009xod.3;uc010qgr.2;uc001jhr.4;uc001jhs.4	n/a;n/a;NM_000124;NM_000124	ENST00000355832;ENST00000355832;ENST00000355832;ENST00000355832	ENSG00000225830
chr10	+	127585107	127698161	FANK1	uc010quk.1;uc001ljh.4;uc009yan.3;uc001lji.3	NM_145235;NM_145235;NM_145235;n/a	ENST00000449042;ENST00000368695;ENST00000368695;ENST00000368693	ENSG00000203780
chr10	+	129535537	129539450	FOXI2	uc009yas.2	NM_207426	ENST00000388920	ENSG00000186766
chr10	+	8096666	8117164	GATA3	uc001ijz.3;uc001ika.3	NM_001002295;NM_002051	ENST00000379328;ENST00000379328	ENSG00000107485
chr10	+	134884432	134945179	GPR123	uc001llw.3;uc001llx.4	n/a;NM_001083909	ENST00000392607;ENST00000392607	ENSG00000197177
chr10	+	96305542	96361856	HELLS	uc001kjs.3;uc001kjt.3;uc001kju.3;uc009xul.3;uc009xum.3;uc009xun.3;uc009xuo.3;uc009xup.3;uc009xuq.3;uc009xur.3	NM_018063;NM_018063;NM_018063;NM_018063;NM_018063;n/a;NM_018063;n/a;n/a;n/a	ENST00000348459;ENST00000348459;ENST00000348459;ENST00000348459;ENST00000348459;ENST00000348459;ENST00000348459;ENST00000348459;ENST00000348459;ENST00000348459	ENSG00000119969
chr10	+	94449680	94455408	HHEX	uc001kid.3	NM_002729	ENST00000282728	ENSG00000152804
chr10	+	102295640	102313681	HIF1AN	uc001krj.4	NM_017902	ENST00000299163	ENSG00000166135
chr10	+	124907637	124910188	HMX2	uc001lhc.1	NM_005519	ENST00000339992	ENSG00000188816
chr10	+	124895566	124897247	HMX3	uc010quc.2	NM_001105574	ENST00000357878	ENSG00000188620
chr10	-	124753196	124768311	IKZF5	uc001lha.2	NM_022466	ENST00000368886	ENSG00000095574
chr10	-	64926987	65225722	JMJD1C	uc001jmk.3;uc001jml.3;uc001jmm.3;uc010qiq.2;uc001jmn.3;uc009xpj.2;uc001jmo.3;uc009xpk.1;uc001jmp.1;uc001jmr.1;uc009xpi.3	n/a;NM_004241;n/a;NM_004241;NM_032776;n/a;n/a;NM_004241;n/a;n/a;NM_004241	ENST00000467356;ENST00000402544;ENST00000402544;ENST00000402544;ENST00000399262;ENST00000402544;ENST00000327520;ENST00000542921;ENST00000402544;ENST00000399251;ENST00000554702	ENSG00000171988
chr10	+	76586378	76792639	KAT6B	uc001jwm.1;uc001jwn.1;uc001jwo.1;uc001jwp.1	NM_012330;NM_012330;NM_012330;NM_012330	ENST00000372724;ENST00000287239;ENST00000287239;ENST00000287239	ENSG00000156650
chr10	-	103585730	103603677	KCNIP2	uc010qqg.2;uc001ktx.3;uc001kty.3;uc001ktz.3;uc001kua.3;uc001kub.3;uc001kuc.3;uc001kud.3;uc001kue.3;uc001kuf.3;uc009xwu.3;uc009xwv.3;uc010qqh.2;uc010qqi.2	NM_173193;n/a;n/a;NM_173194;n/a;NM_173191;NM_014591;NM_173193;NM_173192;NM_173195;NM_173195;NM_173195;NM_173194;NM_173197	ENST00000355657;ENST00000348850;ENST00000348850;ENST00000348850;ENST00000355657;ENST00000355657;ENST00000355657;ENST00000355657;ENST00000355657;ENST00000355657;ENST00000355657;ENST00000355657;ENST00000348850;ENST00000358038	ENSG00000120049
chr10	-	7792924	7829990	KIN	uc001ijt.3;uc010qaz.2;uc010qba.2	NM_012311;NM_012311;n/a	ENST00000379562;ENST00000535925;ENST00000543003	ENSG00000151657
chr10	-	3818187	3827473	KLF6	uc001iha.3;uc010qaj.2;uc010qak.2;uc010qal.2;uc001ihb.2	NM_001300;NM_001160125;n/a;NM_001160124;NM_001160125	ENST00000497571;ENST00000542957;ENST00000497571;ENST00000497571;ENST00000469435	ENSG00000067082
chr10	-	855483	931702	LARP4B	uc001ifs.1	NM_015155	ENST00000316157	ENSG00000107929
chr10	-	102986732	102988717	LBX1	uc001ksx.3	NM_006562	ENST00000370193	ENSG00000138136
chr10	+	98592016	98724198	LCOR	uc001kmr.3;uc001kms.2;uc001kmu.2;n/a	NM_001170766;NM_001170765;NM_032440;NM_032440	ENST00000540664;ENST00000371097;ENST00000371097;n/a	ENSG00000196233
chr10	-	103867324	103880210	LDB1	uc001kuk.4;uc009xwz.3;uc001kul.3	NM_003893;NM_001113407;NM_001113407	ENST00000361198;ENST00000425280;ENST00000361198	ENSG00000198728
chr10	+	131265453	131565783	MGMT	uc001lkh.2	NM_002412	ENST00000306010	ENSG00000170430
chr10	-	27961802	28034778	MKX	uc001itx.4;uc001ity.4	NM_001242702;NM_173576	ENST00000375790;ENST00000419761	ENSG00000150051
chr10	+	21823100	22032559	MLLT10	uc001iqq.2;uc001iqr.2;uc001iqu.2;uc001iqs.3;uc001iqt.3;uc001iqv.3;uc001iqw.1;uc001iqx.1;uc009xke.1;uc009xkf.1;uc021pny.1;uc001ira.3;uc001irb.3	NM_001195630;NM_001195627;NM_001195628;NM_004641;NM_001195626;n/a;NM_001195627;n/a;n/a;n/a;NM_001195626;NM_001195626;NM_001195626	ENST00000377100;ENST00000377100;ENST00000377100;ENST00000377072;ENST00000377072;ENST00000377072;ENST00000495130;ENST00000495130;ENST00000495130;ENST00000495130;ENST00000307729;ENST00000307729;ENST00000307729	ENSG00000078403
chr10	-	99218080	99258513	MMS19	uc001knq.3;uc009xvs.3;uc009xvt.3;uc001knr.3;uc001kns.4;uc010qox.2;uc001knt.3;uc001knu.1	n/a;NM_022362;NM_022362;n/a;NM_022362;NM_022362;NM_022362;n/a	ENST00000495415;ENST00000370782;ENST00000370782;ENST00000370782;ENST00000438925;ENST00000438925;ENST00000370782;ENST00000327277	ENSG00000155229
chr10	+	23384426	23410942	MSRB2	uc001iro.3	NM_012228	ENST00000376510	ENSG00000148450
chr10	+	111967362	112047123	MXI1	uc001kyy.3;uc001kyz.3;uc001kza.3;uc010qrc.2;uc009xxv.3	NM_130439;NM_001008541;NM_005962;NM_001008541;n/a	ENST00000332674;ENST00000332674;ENST00000332674;ENST00000332674;ENST00000332674	ENSG00000119950
chr10	+	51565107	51590734	NCOA4	uc001jis.4;uc009xon.3;uc010qhd.2;uc010qhe.2;uc010qhf.2;uc001jit.3;uc009xoo.3	NM_001145263;NM_001145260;NM_001145261;n/a;NM_005437;NM_005437;NM_001145262	ENST00000438493;ENST00000452682;ENST00000438493;ENST00000438493;ENST00000438493;ENST00000344348;ENST00000443446	ENSG00000138293
chr10	-	71331790	71333210	NEUROG3	uc001jpp.3;n/a	NM_020999;NM_020999	ENST00000242462;n/a	ENSG00000122859
chr10	+	104154228	104162281	NFKB2	uc001kva.3;uc001kvb.3;uc010qqk.1;uc001kvd.3;uc009xxc.3	NM_001077493;NM_001077494;NM_002502;NM_002502;NM_002502	ENST00000428099;ENST00000369966;ENST00000467116;ENST00000336486;ENST00000189444	ENSG00000077150
chr10	-	126135997	126138550	NKX1-2	uc010quf.2	NM_001146340	ENST00000451024	ENSG00000229544
chr10	+	101292689	101296280	NKX2-3	uc009xwj.3	NM_145285	ENST00000344586	ENSG00000119919
chr10	-	134598319	134599537	NKX6-2	uc001llr.2	NM_177400	ENST00000368592	ENSG00000148826
chr10	-	96092988	96122683	NOC3L	uc001kjq.1;uc009xuk.1	NM_022451;n/a	ENST00000371361;ENST00000463649	ENSG00000173145
chr10	+	64893006	64914786	NRBF2	uc001jmj.4;uc010qip.2	NM_030759;n/a	ENST00000277746;ENST00000277746	ENSG00000148572
chr10	+	13142081	13180276	OPTN	uc001ilu.1;uc001ilv.1;uc001ilw.1;uc001ilx.1;uc001ily.1;uc010qbr.1	NM_001008213;NM_001008212;NM_001008211;NM_021980;NM_021980;n/a	ENST00000378748;ENST00000378748;ENST00000378748;ENST00000378757;ENST00000378752;ENST00000378757	ENSG00000123240
chr10	+	102505467	102589698	PAX2	uc001krk.4;uc001krl.4;uc001krm.4;uc001krn.4;uc001kro.4;uc010qps.2;uc001krp.1	NM_003990;NM_003988;NM_003987;NM_003989;NM_000278;NM_000278;NM_000278	ENST00000428433;ENST00000370296;ENST00000428433;ENST00000355243;ENST00000355243;ENST00000355243;ENST00000554172	ENSG00000075891
chr10	-	72643266	72648541	PCBD1	uc001jrn.1	NM_000281	ENST00000299299	ENSG00000166228
chr10	+	92922774	93044021	PCGF5	uc001khg.3;uc001khh.3;uc010qnk.2;uc001khi.3	n/a;NM_032373;NM_032373;NM_032373	ENST00000490164;ENST00000336126;ENST00000336126;ENST00000336126	ENSG00000180628
chr10	-	105062552	105110891	PCGF6	uc001kwt.3;uc001kwu.3;uc009xxk.3;uc009xxl.3	NM_001011663;NM_032154;n/a;NM_001011663	ENST00000369847;ENST00000369847;ENST00000369847;ENST00000369847	ENSG00000156374
chr10	+	105156411	105206019	PDCD11	uc001kwy.1	NM_014976	ENST00000369797	ENSG00000148843
chr10	+	112631552	112659764	PDCD4	uc001kzg.3;uc001kzh.3;uc010qre.2	NM_145341;NM_014456;NM_001199492	ENST00000393104;ENST00000280154;ENST00000280154	ENSG00000150593
chr10	-	96997329	97050781	PDLIM1	uc001kkh.3	NM_020992	ENST00000329399	ENSG00000107438
chr10	-	103989945	104001231	PITX3	uc001kuu.1	NM_005029	ENST00000370002	ENSG00000107859
chr10	-	79734906	79789298	POLR3A	uc001jzn.3	NM_007055	ENST00000372371	ENSG00000148606
chr10	+	103892786	103910090	PPRC1	uc001kum.3;uc001kun.3;uc010qqj.2;uc009xxa.3	NM_015062;n/a;NM_015062;n/a	ENST00000278070;ENST00000278070;ENST00000278070;ENST00000278070	ENSG00000148840
chr10	+	89623194	89728532	PTEN	uc001kfb.3;uc021pvw.1	NM_000314;n/a	ENST00000371953;ENST00000371953	ENSG00000171862
chr10	+	23481459	23483181	PTF1A	uc001irp.3	NM_178161	ENST00000376504	ENSG00000168267
chr10	+	27793248	27829099	RAB18	uc001itv.3;uc001itw.3;uc010qdq.2;uc010qdr.2	NM_021252;NM_021252;n/a;n/a	ENST00000356940;ENST00000356940;ENST00000356940;ENST00000356940	ENSG00000099246
chr10	+	112404154	112599227	RBM20	uc001kzf.2	NM_001134363	ENST00000369519	ENSG00000203867
chr10	-	7200585	7453448	SFMBT2	uc009xio.2;uc001ijn.2;uc010qay.2;uc001ijo.2	NM_001018039;NM_001029880;NM_001029880;n/a	ENST00000361972;ENST00000361972;ENST00000361972;ENST00000379713	ENSG00000198879
chr10	+	69644426	69678147	SIRT1	uc001jnd.3;uc009xpp.3;uc010qis.2;uc001jne.3	NM_012238;NM_001142498;NM_001142498;n/a	ENST00000212015;ENST00000212015;ENST00000432464;ENST00000406900	ENSG00000096717
chr10	-	21802408	21814611	SKIDA1	uc009xkd.3	NM_207371	ENST00000449193	ENSG00000180592
chr10	+	104263718	104393214	SUFU	uc001kvw.2;uc001kvx.3;uc001kvy.2;uc009xxe.2;uc009xxf.2	NM_001178133;NM_001178133;NM_016169;n/a;n/a	ENST00000423559;ENST00000369899;ENST00000369902;ENST00000369902;ENST00000369902	ENSG00000107882
chr10	+	14920781	14946304	SUV39H2	uc001ing.3;uc001inh.3;uc021png.1;uc001ini.3;uc021pnh.1;uc001inj.3	NM_001193426;NM_024670;NM_001193424;NM_001193425;NM_001193427;NM_024670	ENST00000378331;ENST00000378331;ENST00000378331;ENST00000313519;ENST00000313519;ENST00000313519	ENSG00000152455
chr10	+	7860672	8056714	TAF3	uc010qbd.2	NM_031923	ENST00000344293	ENSG00000165632
chr10	+	105127723	105148822	TAF5	uc001kwv.3;uc010qqq.2	NM_006951;NM_006951	ENST00000369839;ENST00000369839	ENSG00000148835
chr10	+	114710008	114927436	TCF7L2	uc001lac.4;uc001lad.4;uc001lae.4;uc001laf.4;uc001lag.4;uc001lah.3;uc010qrk.2;uc010qrl.2;uc010qrm.2;uc010qrn.2;uc010qro.2;uc010qrp.2;uc010qrq.2;uc021pyg.1;uc021pyh.1;uc021pyi.1;uc021pyj.1;uc021pyk.1;uc021pyl.1;uc021pym.1;uc021pyn.1;uc021pyo.1;uc021pyp.1;uc010qrr.2;uc010qrs.2;uc010qrt.2;uc010qru.2;uc010qrv.2;uc010qrw.2;uc010qrx.2	NM_030756;NM_001146284;NM_001146274;NM_001146285;NM_001146283;NM_001198525;NM_001198529;NM_001198526;NM_001198531;NM_001198530;NM_001146286;NM_001198528;NM_001198527;NM_030756;NM_001198531;NM_030756;NM_001198531;NM_001198526;NM_001146286;NM_001146286;NM_001146274;NM_001198531;NM_001198531;NM_001198526;NM_030756;NM_001198526;NM_001146283;NM_001198528;NM_001198528;NM_001198528	ENST00000355995;ENST00000538897;ENST00000543371;ENST00000536810;ENST00000355717;ENST00000545257;ENST00000538897;ENST00000543371;ENST00000538897;ENST00000538897;ENST00000538897;ENST00000355995;ENST00000355995;ENST00000355995;ENST00000538897;ENST00000355995;ENST00000538897;ENST00000543371;ENST00000538897;ENST00000538897;ENST00000543371;ENST00000538897;ENST00000538897;ENST00000355717;ENST00000369397…	ENSG00000148737
chr10	+	60145175	60155897	TFAM	uc001jkf.3;uc001jkg.3	NM_003201;n/a	ENST00000487519;ENST00000487519	ENSG00000108064
chr10	-	121332977	121356541	TIAL1	uc001leh.1;uc001lei.1;uc001lej.1;uc001lek.1;uc010qtb.1	NM_001033925;NM_003252;NM_001033925;n/a;n/a	ENST00000369093;ENST00000369093;ENST00000369093;ENST00000497671;ENST00000489822	ENSG00000151923
chr10	+	102891060	102897546	TLX1	uc001ksw.3;uc021pxd.1	NM_005521;NM_001195517	ENST00000370196;ENST00000370196	ENSG00000107807
chr10	+	104404251	104418076	TRIM8	uc001kvz.2	NM_030912	ENST00000302424	ENSG00000171206
chr10	+	135043777	135045062	UTF1	uc001lmc.3	NM_003577	ENST00000304477	ENSG00000171794
chr10	-	118888031	118897812	VAX1	uc001ldb.1;uc009xyx.3	NM_199131;NM_001112704	ENST00000277905;ENST00000369206	ENSG00000148704
chr10	+	135051407	135055433	VENTX	uc010quy.1	NM_014468	ENST00000325980	ENSG00000151650
chr10	+	102222811	102243399	WNT8B	uc001krb.3	NM_003393	ENST00000343737	ENSG00000075290
chr10	+	99205929	99217127	ZDHHC16	uc001knj.3;uc001knk.3;uc001knl.3;uc001knm.3;uc001knn.3;uc010qow.2	NM_198046;NM_032327;NM_198043;NM_198045;NM_198044;NM_198046	ENST00000393760;ENST00000370854;ENST00000370854;ENST00000370854;ENST00000370854;ENST00000393760	ENSG00000171307
chr10	-	114190057	114207306	ZDHHC6	uc001kzv.3;uc001kzw.3;uc009xya.1	NM_022494;NM_022494;NM_022494	ENST00000369405;ENST00000369405;ENST00000369405	ENSG00000023041
chr10	+	31607423	31818742	ZEB1	uc001ivr.4;uc010qef.2;uc009xlh.1;uc009xli.1;uc009xlj.1;uc010qeg.1;uc009xlk.1;uc001ivs.4;uc001ivt.4;uc001ivu.4;uc001ivv.4;uc010qeh.2;uc009xll.2;uc009xlm.1;uc009xln.1;uc009xlo.2;uc009xlp.3	NM_001128128;NM_001174094;n/a;n/a;NM_001174093;NM_001174094;NM_001174094;NM_030751;NM_001128128;NM_001174096;NM_001174093;NM_001174095;n/a;n/a;n/a;NM_001174094;NM_001128128	ENST00000437844;ENST00000437844;ENST00000437844;ENST00000437844;ENST00000320985;ENST00000320985;ENST00000320985;ENST00000361642;ENST00000437844;ENST00000361642;ENST00000361642;ENST00000361642;ENST00000561061;ENST00000559496;ENST00000559496;ENST00000446923;ENST00000446923	ENSG00000148516
chr10	+	80828791	81076285	ZMIZ1	uc001kaf.2;uc001kae.3;uc001kag.2;uc001kah.1;uc010qlq.1	NM_020338;n/a;NM_020338;NM_020338;n/a	ENST00000334512;ENST00000334512;ENST00000334512;ENST00000478357;ENST00000334512	ENSG00000108175
chr10	+	180404	300577	ZMYND11	uc010pzu.2;uc001ifk.3;uc010pzv.2;uc010pzw.2;uc001ifm.3;uc001ifn.3;uc010pzx.2;uc009xhg.3;uc009xhh.3;uc010pzy.2	NM_006624;NM_212479;NM_001202466;NM_001202465;NM_001202464;NM_001202467;NM_001202468;n/a;NM_001202464;NM_001202466	ENST00000309776;ENST00000381602;ENST00000309776;ENST00000309776;ENST00000381607;ENST00000381602;ENST00000381602;ENST00000381591;ENST00000381591;ENST00000381591	ENSG00000015171
chr10	+	45496272	45500777	ZNF22-A	uc001jbw.3	NM_006963	ENST00000298299	ENSG00000165512
chr10	-	45497678	45567036	ZNF22-B	uc001jbx.1	n/a	ENST00000456938	ENSG00000226937
chr10	-	44051792	44070066	ZNF239	uc001jaw.4;uc009xmj.3;uc009xmk.3;uc001jax.4;n/a	NM_005674;NM_001099284;NM_001099283;NM_001099282;NM_005674	ENST00000306006;ENST00000426961;ENST00000535642;ENST00000339962;n/a	ENSG00000196793
chr10	-	38090446	38147012	ZNF248	uc009xmc.2;uc001izb.3;uc001izc.3;uc001izd.1;uc010qeu.1	n/a;n/a;n/a;NM_021045;NM_021045	ENST00000485560;ENST00000485560;ENST00000395867;ENST00000395867;ENST00000395867	ENSG00000198105
chr10	-	38238794	38265453	ZNF25	uc001ize.1;uc001izf.1	NM_145011;n/a	ENST00000302609;ENST00000302609	ENSG00000175395
chr10	+	44124264	44170147	ZNF32-AS3	uc001jba.2	n/a	ENST00000458063	ENSG00000223910
chr10	-	44139306	44144326	ZNF32	uc001jbb.3;uc001jbc.3	NM_001005368;NM_006973	ENST00000395797;ENST00000374433	ENSG00000169740
chr10	+	38299577	38354026	ZNF33A	uc001izg.3;uc001izh.3;uc010qev.2;uc001izi.1;uc021ppe.1;uc001izj.3	NM_006954;NM_006974;NM_006974;n/a;NM_006954;n/a	ENST00000374618;ENST00000374618;ENST00000374618;ENST00000469037;ENST00000374618;ENST00000476504	ENSG00000189180
chr10	-	43069630	43133992	ZNF33B	uc001jad.3;uc001jae.1;uc009xmg.1;uc001jaf.1;uc001jag.1	n/a;n/a;n/a;NM_006955;n/a	ENST00000462075;ENST00000486187;ENST00000486187;ENST00000359467;ENST00000359467	ENSG00000196693
chr10	+	64018915	64431771	ZNF365	uc001jly.4;uc001jlz.4;uc001jma.4;uc001jmb.4;uc001jmc.2;uc001jmd.1;uc001jme.1;uc001jmf.1;uc009xpg.1	NM_014951;NM_014951;n/a;NM_199450;NM_199451;NM_199452;n/a;n/a;n/a	ENST00000395254;ENST00000395254;ENST00000395254;ENST00000395255;ENST00000410046;ENST00000395251;ENST00000395251;ENST00000395251;ENST00000395251	ENSG00000138311
chr10	+	38383263	38412278	ZNF37A	uc001izk.3;uc001izl.3;uc001izm.3	NM_001007094;NM_003421;NM_001178101	ENST00000351773;ENST00000351773;ENST00000351773	ENSG00000075407
chr10	-	43008960	43048280	ZNF37BP	uc001jab.4;uc001jac.4;uc001jaa.4	n/a;n/a;n/a	ENST00000473592;ENST00000452075;ENST00000452075	ENSG00000234420
chr10	-	31133564	31320866	ZNF438	uc001ivn.3;uc001ivo.4;uc001ivp.4;uc009xlg.3;uc010qdy.2;uc010qdz.2;uc010qea.2;uc010qeb.2;uc010qec.1	NM_001143769;n/a;NM_001143771;NM_001143766;NM_001143770;NM_182755;NM_001143768;NM_001143767;n/a	ENST00000538351;ENST00000413025;ENST00000436087;ENST00000436087;ENST00000452305;ENST00000442986;ENST00000442986;ENST00000413025;ENST00000442986	ENSG00000183621
chr10	+	44101854	44113352	ZNF485	uc010qfc.2;uc010qfd.2	NM_145312;n/a	ENST00000361807;ENST00000361807	ENSG00000198298
chr10	+	43932573	43978007	ZNF487P	uc010qfb.1	n/a	ENST00000437590	ENSG00000243660
chr10	+	48355088	48373866	ZNF488	uc001jex.3;n/a	NM_153034;NM_153034	ENST00000395702;n/a	ENSG00000165388
chr10	+	77056140	77121436	ZNF503-AS1	uc001jxd.2;uc021ptq.1;uc021ptr.1;uc021pts.1	n/a;n/a;n/a;n/a	ENST00000416398;ENST00000416398;ENST00000416398;ENST00000416398	ENSG00000226051
chr10	+	77161285	77168740	ZNF503-AS2	uc010qlf.2;uc010qlg.2	n/a;n/a	ENST00000425916;ENST00000425916	ENSG00000237149
chr10	-	77157602	77161513	ZNF503	uc001jxg.3	NM_032772	ENST00000372524	ENSG00000165655
chr10	+	135122422	135166187	ZNF511	uc001lmj.1;uc001lml.1;uc021qbf.1	NM_145806;n/a;NM_145806	ENST00000361518;ENST00000359035;ENST00000368554	ENSG00000198546
chr10	+	97889471	97923517	ZNF518A	uc001klo.1;uc001klp.3;uc001klq.3;uc001klr.3	n/a;NM_014803;n/a;n/a	ENST00000567632;ENST00000534948;ENST00000534948;ENST00000534948	ENSG00000177853
chr11	+	134123433	134135746	ACAD8	uc009zdc.3;uc010sco.1;uc010scp.1;uc010scq.2;uc001qhk.3;uc001qhl.3;uc010scr.1;uc009zde.1	n/a;n/a;n/a;n/a;NM_014384;n/a;n/a;n/a	ENST00000527082;ENST00000533387;ENST00000543332;ENST00000537423;ENST00000281182;ENST00000281182;ENST00000533387;ENST00000533387	ENSG00000151498
chr11	+	67250504	67258579	AIP	uc001olv.3	NM_003977	ENST00000279146	ENSG00000110711
chr11	+	76092356	76125663	AK125821	uc001oxi.1	n/a	ENST00000531207	ENSG00000179240
chr11	-	44282277	44331716	ALX4	uc001myb.3	NM_021926	ENST00000329255	ENSG00000052850
chr11	+	82905290	82967042	ANKRD42	uc009yvi.2;uc001ozz.1;uc010rsv.1;uc001paa.3;uc001pab.1	NM_182603;NM_182603;n/a;n/a;n/a	ENST00000393389;ENST00000393392;ENST00000393392;ENST00000260047;ENST00000260047	ENSG00000137494
chr11	+	94227152	94232744	ANKRD49	uc001pew.3;uc001pex.3;uc001pey.3	NM_017704;NM_017704;n/a	ENST00000544612;ENST00000544253;ENST00000538535	ENSG00000168876
chr11	-	6416354	6440644	APBB1	uc001mcy.1;uc001mdb.1;uc001mdc.1;uc010rab.2;uc010rad.2;uc010rae.1;uc009yey.2;uc009yfa.2;uc010rag.1;uc010rah.1;uc001mdd.3;uc009yfb.2;uc001mde.2	n/a;NM_001164;NM_145689;n/a;n/a;NM_145689;NM_145689;NM_145689;NM_145689;NM_145689;NM_145689;NM_145689;NM_145689	ENST00000526240;ENST00000299402;ENST00000311051;ENST00000529519;ENST00000529778;ENST00000529890;ENST00000533139;ENST00000529890;ENST00000529890;ENST00000533407;ENST00000414793;ENST00000414793;ENST00000414793	ENSG00000166313
chr11	-	47185848	47198676	ARFGAP2	uc010rha.2;uc001ndt.3;uc001ndu.3;uc010rhb.2;uc010rhc.2;uc010rhd.2	NM_001242832;NM_032389;NM_001242832;NM_001242832;n/a;NM_032389	ENST00000524782;ENST00000524782;ENST00000524782;ENST00000524782;ENST00000524782;ENST00000524727	ENSG00000149182
chr11	+	13299324	13408812	ARNTL	uc001mko.3;uc001mkp.3;uc001mkq.3;uc001mkr.3;uc001mks.3;uc001mkt.3;uc009ygm.1;uc001mkv.1;uc001mkw.3;uc001mkx.3;uc001mky.3	NM_001030273;NM_001178;NM_001030272;NM_001178;NM_001030273;NM_001178;n/a;NM_001030273;NM_001030273;NM_001030273;n/a	ENST00000401424;ENST00000389707;ENST00000396441;ENST00000389707;ENST00000401424;ENST00000396441;ENST00000403510;ENST00000403510;ENST00000403510;ENST00000403482;ENST00000524392	ENSG00000133794
chr11	-	74971165	75062875	ARRB1	uc001owe.2;uc001owf.2	NM_004041;NM_020251	ENST00000420843;ENST00000420843	ENSG00000137486
chr11	-	2289727	2292182	ASCL2	uc001lvu.3;n/a	NM_005170;NM_005170	ENST00000331289;n/a	ENSG00000183734
chr11	-	8959118	8964580	ASCL3	uc001mhd.1;uc021qdj.1	NM_020646;NM_020646	ENST00000325884;ENST00000531618	ENSG00000176009
chr11	+	108093558	108239826	ATM	uc001pkb.1;uc009yxr.1;uc001pkc.1;uc009yxs.1;uc001pkd.4;uc001pke.2;uc001pkf.3;uc001pkg.1;uc009yxt.1	NM_000051;NM_000051;n/a;n/a;n/a;NM_000051;n/a;NM_000051;n/a	ENST00000278616;ENST00000278616;ENST00000526567;ENST00000527805;ENST00000533733;ENST00000452508;ENST00000531525;ENST00000533690;ENST00000533690	ENSG00000149311
chr11	+	129245880	129322174	BARX2	uc001qfc.4	NM_003658	ENST00000281437	ENSG00000043039
chr11	-	64755416	64764517	BATF2	uc001oce.1;uc001ocf.1;uc021qlb.1	NM_138456;NM_138456;NM_138456	ENST00000435842;ENST00000301887;ENST00000527454	ENSG00000168062
chr11	-	118766850	118781613	BCL9L	uc001pug.3;uc009zal.3	NM_182557;NM_182557	ENST00000334801;ENST00000334801	ENSG00000186174
chr11	-	122848356	122852379	BSX	uc010rzs.2	NM_001098169	ENST00000343035	ENSG00000188909
chr11	+	76156068	76262589	C11orf30	uc001oxj.3;uc001oxk.3;uc009yuj.1;uc010rsa.1;uc001oxl.3;uc001oxm.3;uc001oxn.3;uc010rsb.2;uc010rsc.2;uc010rsd.2;uc001oxo.1;uc010rse.2;uc001oxp.3	n/a;n/a;NM_020193;NM_020193;NM_020193;NM_020193;NM_020193;NM_020193;NM_020193;NM_020193;NM_020193;NM_020193;n/a	ENST00000533988;ENST00000528826;ENST00000427574;ENST00000343878;ENST00000334736;ENST00000334736;ENST00000334736;ENST00000334736;ENST00000334736;ENST00000334736;ENST00000531641;ENST00000529032;ENST00000529032	ENSG00000158636
chr11	-	63527363	63536113	C11orf95	uc001nxs.3;uc010rmv.2	n/a;NM_001144936	ENST00000433688;ENST00000433688	ENSG00000188070
chr11	-	14988214	14993832	CALCA	uc001mlt.2;uc001mlu.2;uc001mlv.1;uc001mlw.1	NM_001033953;NM_001741;NM_001741;NM_001033952	ENST00000361010;ENST00000361010;ENST00000494746;ENST00000494746	ENSG00000110680
chr11	+	119076989	119178859	CBL	uc001pwe.3	NM_005188	ENST00000264033	ENSG00000110395
chr11	+	65657874	65659106	CCDC85B	uc001ogf.3	NM_006848	ENST00000312579	ENSG00000175602
chr11	+	64107689	64125006	CCDC88B	uc009ypo.2;uc001nzy.3;uc001nzz.1;uc001oaa.3;uc001oab.1;uc001oac.3	NM_032251;NM_032251;n/a;n/a;n/a;n/a	ENST00000356786;ENST00000356786;ENST00000494566;ENST00000359902;ENST00000479965;ENST00000356786	ENSG00000168071
chr11	-	2904447	2906995	CDKN1C	uc001lwr.4;uc001lws.4;uc001lwu.4;uc009ydr.3	NM_001122631;NM_000076;NM_001122630;NM_001122631	ENST00000414822;ENST00000414822;ENST00000440480;ENST00000440480	ENSG00000129757
chr11	+	46299227	46342972	CREB3L1	uc021qik.1;uc021qil.1;uc001ncg.3	NM_052854;NM_052854;n/a	ENST00000529193;ENST00000529193;ENST00000530244	ENSG00000157613
chr11	-	85368607	85376182	CREBZF	uc001pas.2;uc010rtc.1;uc010rtd.1	NM_001039618;NM_001039618;NM_001039618	ENST00000527447;ENST00000490820;ENST00000490820	ENSG00000137504
chr11	+	45868668	45904799	CRY2	uc009ykw.3;uc010rgn.2;uc010rgo.2	NM_001127457;NM_021117;NM_001127457	ENST00000443527;ENST00000443527;ENST00000443527	ENSG00000121671
chr11	-	19203577	19223589	CSRP3	uc001mpk.2	NM_003476	ENST00000265968	ENSG00000129170
chr11	+	57479994	57586652	CTNND1	uc001nlf.2;uc021qjk.1;uc001nlh.1;uc001nli.4;uc001nlj.4;uc001nlk.4;uc001nll.4;uc001nlm.4;uc001nln.4;uc001nlo.4;uc001nlp.4;uc001nlq.4;uc001nlr.4;uc001nls.4;uc001nlt.4;uc001nlu.4;uc001nlv.4;uc001nlw.4;uc001nlx.4;uc001nly.4;uc001nlz.4;uc001nma.4;uc001nmb.4;uc001nmc.4;uc001nmd.4;uc001nme.4;uc001nmf.4;uc001nmg.4;uc001nmh.4;uc001nmi.4;uc009ymn.3	NM_001085466;NM_001206890;NM_001085466;NM_001331;NM_001206886;NM_001206884;NM_001206891;NM_001085461;NM_001085462;NM_001085464;NM_001206887;NM_001085466;NM_001206888;NM_001085465;NM_001085468;NM_001085467;NM_001206890;NM_001085469;NM_001085463;NM_001085464;NM_001085466;NM_001085465;NM_001206890;NM_001085458;NM_001206883;NM_001085459;NM_001206885;NM_001206889;NM_001085460;NM_001085463;NM_001206890	ENST00000399050;ENST00000524630;ENST00000399039;ENST00000360682;ENST00000526357;ENST00000361796;ENST00000361796;ENST00000361796;ENST00000361796;ENST00000530094;ENST00000360682;ENST00000361796;ENST00000361796;ENST00000360682;ENST00000361796;ENST00000361796;ENST00000361796;ENST00000361796;ENST00000527467;ENST00000531014;ENST00000361796;ENST00000360682;ENST00000361796;ENST00000399050;ENST00000532844…	ENSG00000198561
chr11	+	10772810	10801290	CTR9	uc001mja.3	NM_014633	ENST00000361367	ENSG00000198730
chr11	+	107879407	107978488	CUL5	uc001pju.3;uc001pjv.3	NM_003478;NM_003478	ENST00000393094;ENST00000393094	ENSG00000166266
chr11	-	20177759	20181870	DBX1	uc021qey.1;uc021qez.1	NM_001029865;NM_001029865	ENST00000524983;ENST00000227256	ENSG00000109851
chr11	-	61066918	61110047	DDB1	uc001nrc.4;uc010rle.1;uc010rlf.1;uc010rlg.1;uc001nrd.2;uc009ynl.1	NM_001923;NM_001923;NM_001923;NM_001923;NM_001923;n/a	ENST00000301764;ENST00000301764;ENST00000540166;ENST00000545930;ENST00000301764;ENST00000301764	ENSG00000167986
chr11	+	47236492	47260769	DDB2	uc001neb.2;uc001nec.2;uc001ned.2;uc001nee.2;uc009yli.1;uc001nef.2	NM_000107;n/a;n/a;n/a;NM_000107;n/a	ENST00000256996;ENST00000378601;ENST00000378601;ENST00000378600;ENST00000378603;ENST00000378600	ENSG00000134574
chr11	-	644224	695740	DEAF1	uc009ycf.1;uc001lqq.1;uc021qbn.1	NM_021008;NM_021008;n/a	ENST00000527170;ENST00000382409;ENST00000382409	ENSG00000177030
chr11	+	33037409	33055128	DEPDC7	uc010reg.1;uc010reh.1;uc001mub.3;uc001muc.3	NM_001077242;NM_001077242;NM_001077242;NM_139160	ENST00000427755;ENST00000532078;ENST00000241051;ENST00000311388	ENSG00000121690
chr11	+	65101224	65120451	DPF2	uc001odm.3;uc010roe.2	NM_006268;n/a	ENST00000528416;ENST00000528416	ENSG00000133884
chr11	+	65686727	65689048	DRAP1	uc001ogj.2	NM_006442	ENST00000312515	ENSG00000175550
chr11	-	19245609	19263167	E2F8	uc001mpm.3;uc001mpn.4;uc001mpo.1;uc009yhv.3	NM_024680;NM_024680;n/a;n/a	ENST00000527884;ENST00000527884;ENST00000532666;ENST00000531809	ENSG00000129173
chr11	+	85955805	85989785	EED	uc010rtm.2;uc001pbp.3;uc001pbq.3;uc001pbr.3;uc010rtn.1	NM_152991;NM_003797;NM_152991;NM_003797;n/a	ENST00000263360;ENST00000263360;ENST00000327320;ENST00000263360;ENST00000525244	ENSG00000074266
chr11	+	34642587	34684834	EHF	uc001mvr.2;uc009yke.2;uc009ykf.2;uc021qfu.1	NM_012153;NM_001206615;NM_012153;NM_001206616	ENST00000257831;ENST00000257831;ENST00000257831;ENST00000257831	ENSG00000135373
chr11	-	34500341	34535347	ELF5	uc001mvo.1;uc021qft.1;uc001mvp.2;uc009ykd.2;uc001mvq.2	NM_198381;NM_001243081;NM_001422;NM_001243080;NM_001422	ENST00000312319;ENST00000312319;ENST00000257832;ENST00000257832;ENST00000532417	ENSG00000135374
chr11	+	31531296	31805329	ELP4	uc001mtb.3;uc001mtc.3;uc010rdz.2	NM_019040;n/a;n/a	ENST00000350638;ENST00000395934;ENST00000379163	ENSG00000109911
chr11	+	64073043	64084212	ESRRA	uc001nzq.1;uc001nzr.1;uc001nzs.1;uc009ypn.1;n/a	NM_004451;NM_004451;NM_004451;n/a;n/a	ENST00000406310;ENST00000406310;ENST00000405666;ENST00000000442;n/a	ENSG00000173153
chr11	-	128328655	128457453	ETS1	uc009zcg.2;uc009zch.2;uc010sbs.1;uc001qej.2	n/a;NM_001162422;NM_005238;NM_001143820	ENST00000345075;ENST00000535549;ENST00000345075;ENST00000392668	ENSG00000134954
chr11	-	61567096	61584529	FADS1	uc001nsh.3;uc010rlm.2;uc010rln.1	NM_013402;NM_013402;NM_013402	ENST00000350997;ENST00000350997;ENST00000542506	ENSG00000149485
chr11	+	128556429	128683162	FLI1	uc010sbt.2;uc009zci.3;uc010sbu.2;uc010sbv.2;uc001qen.3	n/a;NM_002017;NM_002017;NM_001167681;n/a	ENST00000344954;ENST00000344954;ENST00000344954;ENST00000344954;ENST00000527767	ENSG00000151702
chr11	-	65659691	65667997	FOSL1	uc001ogg.1;uc010ros.1	NM_005438;n/a	ENST00000312562;ENST00000312562	ENSG00000175592
chr11	+	118842416	118851995	FOXR1	uc001pui.3;uc001puj.3;uc001puk.3	NM_181721;n/a;n/a	ENST00000317011;ENST00000531539;ENST00000317011	ENSG00000176302
chr11	+	18343815	18388590	GTF2H1	uc001moh.2;uc001moi.2;uc009yhm.2	NM_005316;NM_001142307;n/a	ENST00000265963;ENST00000265963;ENST00000265963	ENSG00000110768
chr11	+	118992232	119005765	HINFP	uc010rzb.2;uc001pvp.3;uc001pvq.3;uc021qrj.1;uc001pvr.3	NM_001243259;NM_015517;NM_198971;NM_001243259;NM_198971	ENST00000529354;ENST00000350777;ENST00000350777;ENST00000350777;ENST00000527755	ENSG00000172273
chr11	+	33279167	33375939	HIPK3	uc001mul.1;uc001mum.1;uc009yjv.1;uc009yjw.1	NM_005734;NM_001048200;NM_001048200;n/a	ENST00000303296;ENST00000379016;ENST00000456517;ENST00000534262	ENSG00000110422
chr11	+	20385230	20405329	HTATIP2	uc009yia.1;uc009yib.1;uc001mpx.2;uc001mpy.4;uc001mpz.2	NM_006410;NM_001098521;NM_001098520;NM_001098523;NM_001098522	ENST00000419348;ENST00000419348;ENST00000419348;ENST00000532081;ENST00000451739	ENSG00000109854
chr11	+	68671318	68708069	IGHMBP2	uc001ooj.1;uc001ook.1;uc001ool.1;uc001oom.1	n/a;NM_002180;NM_002180;NM_002180	ENST00000255078;ENST00000255078;ENST00000255078;ENST00000539064	ENSG00000132740
chr11	-	77589765	77705717	INTS4	uc001oys.3;uc001oyt.3;uc001oyu.1;uc001oyv.1	NM_033547;n/a;NM_033547;n/a	ENST00000534064;ENST00000433818;ENST00000529807;ENST00000534408	ENSG00000149262
chr11	-	612554	615999	IRF7	uc009ycb.3;uc001lqf.3;uc010qwf.2;uc010qwg.2;uc001lqg.3;uc001lqh.3;uc001lqi.3;uc010qwh.2	n/a;n/a;NM_001572;n/a;NM_004031;NM_001572;NM_004029;NM_004029	ENST00000525445;ENST00000397566;ENST00000397566;ENST00000397566;ENST00000397566;ENST00000397574;ENST00000397570;ENST00000533182	ENSG00000185507
chr11	+	96123152	96126727	JRKL	uc009ywu.3;uc001pfy.2	NM_003772;NM_003772	ENST00000332349;ENST00000458427	ENSG00000183340
chr11	+	65479472	65487077	KAT5	uc001ofi.3;uc001ofj.3;uc001ofk.3;uc010roo.2;uc001ofl.3	NM_006388;NM_182709;NM_182710;NM_001206833;NM_182709	ENST00000377046;ENST00000377046;ENST00000341318;ENST00000341318;ENST00000534650	ENSG00000172977
chr11	+	66886739	67025550	KDM2A	uc001ojw.3;uc001ojx.3;uc001ojy.3;uc010rpn.2;uc001ojz.1;uc001oka.3	NM_012308;n/a;n/a;NM_012308;n/a;n/a	ENST00000398645;ENST00000398645;ENST00000526258;ENST00000526258;ENST00000308783;ENST00000524657	ENSG00000173120
chr11	+	94706844	94732676	KDM4D	uc001pfe.3;n/a	NM_018039;NM_018039	ENST00000335080;n/a	ENSG00000186280
chr11	-	1605571	1606513	KRTAP5-1	uc001ltu.1	NM_001005922	ENST00000382171	ENSG00000205869
chr11	-	27387507	27494334	LGR4	uc001mrj.4;uc001mrk.4	NM_018490;NM_018490	ENST00000379214;ENST00000389858	ENSG00000205213
chr11	-	8245856	8290182	LMO1	uc001mgg.1;uc009yfo.1;uc001mgh.1	NM_002315;n/a;NM_002315	ENST00000335790;ENST00000335790;ENST00000428101	ENSG00000166407
chr11	-	33880122	33913836	LMO2	uc001mvc.3;uc001mvd.3;uc001mve.3;uc010rel.2;uc010rem.2	NM_001142316;n/a;NM_001142316;NM_001142315;NM_005574	ENST00000464025;ENST00000411482;ENST00000395833;ENST00000257818;ENST00000257818	ENSG00000135363
chr11	-	95711439	96076344	MAML2	uc001pfw.1	NM_032427	ENST00000524717	ENSG00000184384
chr11	+	45907046	45928016	MAPK8IP1	uc001nbr.3;uc010rgp.1	NM_005456;n/a	ENST00000241014;ENST00000395629	ENSG00000121653
chr11	+	93517404	93546496	MED17	uc001pel.2;uc001pem.4	n/a;NM_004268	ENST00000530819;ENST00000251871	ENSG00000042429
chr11	-	57471181	57479673	MED19	uc001nla.1;uc001nlb.3	NM_153450;NM_153450	ENST00000431606;ENST00000337672	ENSG00000156603
chr11	-	64570985	64578766	MEN1	uc001obj.3;uc001obk.3;uc001obl.3;uc001obm.3;uc001obn.3;uc001obo.3;uc001obq.3;uc001obr.3	NM_130800;NM_130801;NM_130799;NM_130799;NM_000244;NM_130802;NM_130804;NM_130803	ENST00000394374;ENST00000394374;ENST00000315422;ENST00000312049;ENST00000443283;ENST00000394374;ENST00000394376;ENST00000337652	ENSG00000133895
chr11	+	74204484	74209578	MGC12965	uc001ove.3	n/a	ENST00000526036	ENSG00000254837
chr11	+	118307204	118397539	MLL	uc001psz.1;uc001pta.3;uc001ptb.3;uc001ptd.1;uc009zab.1;uc001pte.1	n/a;NM_005933;NM_001197104;n/a;n/a;n/a	ENST00000531904;ENST00000534358;ENST00000534358;ENST00000533790;ENST00000531904;ENST00000354520	ENSG00000118058
chr11	-	62360674	62369312	MTA2	uc010rlx.1;uc001ntq.2	NM_004739;NM_004739	ENST00000278823;ENST00000278823	ENSG00000149480
chr11	+	17741109	17743678	MYOD1	uc001mni.3	NM_002478	ENST00000250003	ENSG00000129152
chr11	+	61520120	61555989	MYRF	uc001nsc.1	NM_001127392	ENST00000278836	ENSG00000124920
chr11	-	2965659	3013607	NAP1L4	uc001lxb.3;uc001lxc.3;uc010qxm.2;uc010qxn.2	n/a;NM_005969;NM_005969;NM_005969	ENST00000469805;ENST00000380542;ENST00000380542;ENST00000380542	ENSG00000205531
chr11	-	129733669	129765490	NFRKB	uc009zcr.3;uc001qfg.3;uc001qfh.3;uc001qfi.3;uc010sbw.1	NM_001143835;NM_006165;NM_001143835;NM_001143835;n/a	ENST00000304521;ENST00000304521;ENST00000446488;ENST00000446488;ENST00000524746	ENSG00000170322
chr11	+	66188474	66194177	NPAS4	uc001ohx.1;uc010rpc.1	NM_178864;n/a	ENST00000311034;ENST00000311034	ENSG00000174576
chr11	-	108028118	108093365	NPAT	uc010rvv.2;uc001pjz.4;uc001pka.3	NM_002519;NM_002519;NM_002519	ENST00000278612;ENST00000278612;ENST00000533535	ENSG00000149308
chr11	+	47269850	47290584	NR1H3	uc009yll.2;uc010rhk.2;uc001nek.3;uc001nen.4;uc009ylm.3;uc001nem.3	NM_001251935;NM_001251934;NM_001130102;NM_001130101;NM_005693;NM_001130102	ENST00000529540;ENST00000529540;ENST00000481889;ENST00000467728;ENST00000467728;ENST00000467728	ENSG00000025434
chr11	+	65554504	65564690	OVOL1	uc001ofp.3;uc001ofq.3	NM_004561;NM_004561	ENST00000335987;ENST00000335987	ENSG00000172818
chr11	-	31806339	31839509	PAX6	uc001mtd.4;uc001mte.4;uc001mtf.4;uc001mtg.4;uc001mth.4;uc021qfl.1;uc009yjr.3;uc021qfm.1;uc021qfn.1	NM_001127612;NM_001127612;NM_000280;NM_001604;NM_001127612;NM_001604;NM_001127612;NM_001604;NM_001127612	ENST00000419022;ENST00000419022;ENST00000419022;ENST00000419022;ENST00000419022;ENST00000419022;ENST00000419022;ENST00000419022;ENST00000379111	ENSG00000007372
chr11	-	100900354	101000544	PGR	uc001pgg.2;uc001pgh.2;uc001pgi.2;uc001pgj.2;uc009yww.1;uc009ywx.1	NM_001202474;NM_000926;NM_000926;n/a;n/a;n/a	ENST00000325455;ENST00000325455;ENST00000325455;ENST00000325455;ENST00000325455;ENST00000325455	ENSG00000082175
chr11	-	45950869	46142985	PHF21A	uc001ncb.4;uc001ncc.4;uc009ykx.3;uc001nca.1;uc001nce.2	NM_016621;NM_001101802;NM_016621;n/a;NM_001101802	ENST00000257821;ENST00000257821;ENST00000257821;ENST00000527401;ENST00000257821	ENSG00000135365
chr11	-	71950120	71955220	PHOX2A	uc001osh.4	NM_005169	ENST00000298231	ENSG00000165462
chr11	+	576482	612222	PHRF1	uc001lqe.3;uc010qwc.2;uc010qwd.2;uc010qwe.2;uc009yca.2;uc009ybz.1	NM_020901;NM_020901;NM_020901;NM_020901;n/a;n/a	ENST00000264555;ENST00000264555;ENST00000264555;ENST00000264555;ENST00000264555;ENST00000526724	ENSG00000070047
chr11	-	85668213	85780923	PICALM	uc001pbk.3;uc010rtk.2;uc001pbl.3;uc001pbm.3;uc001pbn.3;uc010rtl.2;uc001pbo.1	n/a;NM_001206947;NM_001008660;NM_007166;NM_001206946;NM_001206947;NM_007166	ENST00000532317;ENST00000532317;ENST00000526033;ENST00000526033;ENST00000526033;ENST00000532317;ENST00000393346	ENSG00000073921
chr11	+	125034558	125303285	PKNOX2	uc001qbu.3;uc010saz.2;uc010sba.2;uc010sbb.2;uc001qbv.3	NM_022062;NM_022062;NM_022062;n/a;NM_022062	ENST00000298282;ENST00000298282;ENST00000298282;ENST00000298282;ENST00000526955	ENSG00000165495
chr11	+	62529010	62534187	POLR2G	uc001nva.3	NM_002696	ENST00000301788	ENSG00000168002
chr11	-	839720	842529	POLR2L	uc001lsc.3	NM_021128	ENST00000322028	ENSG00000177700
chr11	-	111222980	111250157	POU2AF1	uc001plg.4	NM_006235	ENST00000393067	ENSG00000110777
chr11	+	120107348	120190653	POU2F3	uc021qrk.1;uc001pxc.3;uc010rzk.2;uc010rzl.2;uc001pxe.1	NM_001244682;NM_014352;n/a;n/a;NM_014352	ENST00000260264;ENST00000260264;ENST00000260264;ENST00000260264;ENST00000260264	ENSG00000137709
chr11	-	129769600	129872730	PRDM10	uc001qfj.3;uc001qfk.3;uc001qfl.3;uc010sbx.2;uc001qfm.3;uc001qfn.3;uc009zcs.1;uc009zct.1	NM_199438;NM_199439;NM_199438;NM_199438;NM_020228;NM_199437;n/a;NM_199439	ENST00000423662;ENST00000423662;ENST00000423662;ENST00000423662;ENST00000358825;ENST00000358825;ENST00000533431;ENST00000360871	ENSG00000170325
chr11	+	45115563	45246903	PRDM11	uc001myo.3	NM_020229	ENST00000263765	ENSG00000019485
chr11	-	76061000	76091880	PRKRIR	uc010rrz.1;uc001oxh.1;n/a	NM_004705;NM_004705;NM_004705	ENST00000529901;ENST00000260045;n/a	ENSG00000137492
chr11	+	20409075	20530879	PRMT3	uc001mqb.3;uc001mqc.3;uc010rdn.2	NM_005788;NM_001145167;NM_001145166	ENST00000331079;ENST00000330796;ENST00000330796	ENSG00000185238
chr11	-	47440319	47448024	PSMC3	uc001nfh.2	NM_002804	ENST00000298852	ENSG00000165916
chr11	-	13513600	13517567	PTH	uc001mlb.3	NM_000315	ENST00000282091	ENSG00000152266
chr11	+	36537013	36614706	RAG1	uc001mwt.3;uc001mwu.4;n/a	NM_000448;NM_000448;NM_000448	ENST00000534663;ENST00000299440;n/a	ENSG00000166349
chr11	+	560970	564025	RASSF7	uc001lqb.3;uc001lqc.3;uc001lqd.3	NM_001143993;NM_003475;NM_001143994	ENST00000397582;ENST00000397583;ENST00000454668	ENSG00000099849
chr11	+	66384052	66397397	RBM14	uc001oit.3;uc009yrh.3;uc009yri.3;n/a	NM_006328;NM_001198837;NM_001198836;n/a	ENST00000310137;ENST00000310137;ENST00000310137;n/a	ENSG00000239306
chr11	+	114271383	114279635	RBM7	uc001pov.3;uc001pow.3;uc001pox.3	NM_016090;NM_016090;n/a	ENST00000540163;ENST00000375490;ENST00000375490	ENSG00000076053
chr11	-	63678692	63684316	RCOR2	uc001nyc.3	NM_173587	ENST00000301459	ENSG00000167771
chr11	-	65421066	65430443	RELA	uc001off.3;uc001ofg.3;uc001ofh.3;uc009yqr.3;uc010ron.2;uc021qlq.1;uc001ofe.2;uc009yqs.1	NM_001243985;NM_021975;NM_001145138;n/a;NM_021975;NM_001243984;NM_021975;n/a	ENST00000406246;ENST00000406246;ENST00000406246;ENST00000406246;ENST00000406246;ENST00000406246;ENST00000525693;ENST00000526283	ENSG00000173039
chr11	-	10533224	10562774	RNF141	uc001mis.1;uc009yga.1	NM_016422;n/a	ENST00000265981;ENST00000265981	ENSG00000110315
chr11	+	75110561	75116733	RPS3	uc001owg.3;uc001owh.3	NM_001005;NM_001005	ENST00000530164;ENST00000531188	ENSG00000149273
chr11	+	64126624	64139687	RPS6KA4	uc001oad.3;uc001oae.3;uc001oaf.3;uc009ypp.3;uc010rnl.2	NM_001006944;NM_003942;NM_001006944;NM_001006944;n/a	ENST00000528057;ENST00000334205;ENST00000528057;ENST00000528057;ENST00000334205	ENSG00000162302
chr11	-	77377273	77531880	RSF1	uc001oym.3;uc001oyn.3;uc001oyo.1	NM_016578;NM_016578;n/a	ENST00000480887;ENST00000308488;ENST00000467567	ENSG00000048649
chr11	+	65292547	65306182	SCYL1	uc009yqk.3;uc001oea.1;uc001oeb.1;uc001oec.1;uc001oee.1	NM_020680;NM_020680;NM_001048218;n/a;n/a	ENST00000524944;ENST00000270176;ENST00000270176;ENST00000270176;ENST00000270176	ENSG00000142186
chr11	-	64532075	64546316	SF1	uc010rnm.2;uc010rnn.2;uc001oaz.2;uc001oba.2;uc001obb.2;uc001obc.2;uc001obd.2;uc001obe.2;uc010rno.2;uc001obf.3	NM_201998;NM_001178031;NM_001178030;NM_201995;NM_004630;NM_201998;NM_201997;n/a;n/a;n/a	ENST00000448404;ENST00000377390;ENST00000377387;ENST00000334944;ENST00000377390;ENST00000334944;ENST00000334944;ENST00000334944;ENST00000334944;ENST00000463343	ENSG00000168066
chr11	-	405715	417397	SIGIRR	uc001lpd.2;uc001lpe.1;uc001lpf.2;uc001lpg.3	NM_001135054;NM_021805;NM_001135053;n/a	ENST00000431843;ENST00000332725;ENST00000332725;ENST00000382520	ENSG00000185187
chr11	-	215029	236931	SIRT3	uc001loj.4;uc001lok.4;uc010qvm.2;uc010qvn.2;uc010qvo.2;uc010qvp.2;uc010qvq.2;uc009ybt.1	NM_001017524;NM_012239;NM_001017524;NM_001017524;NM_012239;NM_012239;NM_001017524;n/a	ENST00000382743;ENST00000382743;ENST00000382743;ENST00000382743;ENST00000382743;ENST00000382743;ENST00000382743;ENST00000528702	ENSG00000142082
chr11	-	15987994	16760190	SOX6	uc001mmd.3;uc001mme.3;uc001mmf.3;uc001mmg.3;uc001mmh.1;uc009ygs.2;uc001mmi.3;uc001mmj.3	NM_017508;NM_001145819;NM_001145811;NM_033326;n/a;n/a;n/a;n/a	ENST00000352083;ENST00000352083;ENST00000352083;ENST00000396356;ENST00000530378;ENST00000527619;ENST00000533870;ENST00000533658	ENSG00000110693
chr11	-	47376408	47400127	SPI1	uc001nfb.1;uc001nfc.1;uc009ylp.1	NM_001080547;NM_003120;NM_003120	ENST00000378538;ENST00000378538;ENST00000533968	ENSG00000066336
chr11	+	67070918	67080078	SSH3	uc001okj.3;uc001okk.3;uc001okl.3	NM_017857;n/a;n/a	ENST00000308127;ENST00000308127;ENST00000532881	ENSG00000172830
chr11	-	57093458	57103351	SSRP1	uc001njt.3;uc010rjq.1	NM_003146;NM_003146	ENST00000278412;ENST00000278412	ENSG00000149136
chr11	-	67923506	67981068	SUV420H1	uc009yse.1;uc001onm.1;uc001onn.1;uc009ysf.2;uc001ono.1;uc010rqa.1	NM_017635;NM_017635;n/a;n/a;NM_016028;NM_016028	ENST00000304363;ENST00000304363;ENST00000304363;ENST00000304363;ENST00000401547;ENST00000405515	ENSG00000110066
chr11	-	6632047	6633475	TAF10	uc001mej.2	NM_006284	ENST00000299424	ENSG00000166337
chr11	+	62538774	62554813	TAF6L	uc010rmg.2;uc009yof.3;uc001nvc.3	n/a;NM_006473;NM_006473	ENST00000532915;ENST00000524976;ENST00000294168	ENSG00000162227
chr11	-	67398773	67407031	TBX10	uc001omp.3	NM_005995	ENST00000335385	ENSG00000167800
chr11	+	12695968	12966284	TEAD1	uc021qdx.1;uc009ygk.3;uc001mkk.4;uc009ygl.3	NM_021961;n/a;NM_021961;NM_021961	ENST00000361905;ENST00000525312;ENST00000526600;ENST00000361905	ENSG00000187079
chr11	+	77774906	77779403	THRSP	uc001oyx.3;n/a	NM_003251;NM_003251	ENST00000281030;n/a	ENSG00000151365
chr11	+	65122281	65125082	TIGD3	uc001odo.4;n/a	NM_145719;NM_145719	ENST00000309880;n/a	ENSG00000173825
chr11	-	36505316	36531863	TRAF6	uc001mwq.2;uc001mws.2	NM_145803;NM_004620	ENST00000526995;ENST00000526995	ENSG00000175104
chr11	-	4406126	4414926	TRIM21	uc001lyy.1	NM_003141	ENST00000254436	ENSG00000132109
chr11	+	5710816	5821759	TRIM22	uc001mbr.3;uc009yes.3;uc010qzm.2;uc009yet.2	NM_006074;NM_001199573;n/a;NM_006074	ENST00000379965;ENST00000379965;ENST00000379965;ENST00000379965	ENSG00000132274
chr11	-	119981993	120008863	TRIM29	uc001pwx.3;uc010rzi.2;uc010rzj.2;uc001pwz.3;uc001pxa.3	n/a;NM_012101;NM_012101;NM_012101;n/a	ENST00000341846;ENST00000341846;ENST00000341846;ENST00000341846;ENST00000341846	ENSG00000137699
chr11	+	5641173	5665625	TRIM34	uc001mbh.3;uc001mbi.3;uc001mbj.3	NM_001003827;NM_021616;NM_130390	ENST00000514226;ENST00000429814;ENST00000491385	ENSG00000258659
chr11	-	6469842	6495689	TRIM3	uc001mdh.3;uc001mdi.3;uc010raj.2;uc009yfd.3;uc010rak.1;uc001mdj.2	NM_006458;NM_033278;NM_001248007;NM_001248006;NM_033278;NM_001248007	ENST00000359518;ENST00000345851;ENST00000345851;ENST00000525074;ENST00000530899;ENST00000530899	ENSG00000110171
chr11	+	55029657	55038595	TRIM48	uc010rid.2	NM_024114	ENST00000417545	ENSG00000150244
chr11	-	89530822	89541743	TRIM49	uc001pdb.3	NM_020358	ENST00000329758	ENSG00000168930
chr11	-	5684424	5959849	TRIM5	uc001mbl.2;uc001mbm.2;uc001mbn.3;uc001mbp.3;uc021qcx.1;uc001mbq.1	n/a;NM_033034;NM_033093;NM_033092;NM_033093;NM_033093	ENST00000305836;ENST00000305836;ENST00000396855;ENST00000305836;ENST00000396853;ENST00000412903	ENSG00000132256
chr11	-	8633583	8693413	TRIM66	uc010rbo.2;uc009yfq.3	NM_014818;n/a	ENST00000299550;ENST00000531498	ENSG00000166436
chr11	-	4619901	4629489	TRIM68	uc001lzf.2;uc010qyj.2;uc009yek.2	NM_018073;n/a;NM_018073	ENST00000300747;ENST00000300747;ENST00000532108	ENSG00000167333
chr11	+	5617330	5634188	TRIM6	uc001mbc.2;uc009yeo.2;uc010qzj.2;uc001mbd.3;uc001mbe.3;uc010qzk.2;uc010qzl.2;uc009yep.1	NM_058166;NM_001198645;NM_001198645;NM_001003818;NM_001198645;NM_001198644;NM_001198645;n/a	ENST00000278302;ENST00000278302;ENST00000278302;ENST00000380097;ENST00000380097;ENST00000380097;ENST00000380097;ENST00000445329	ENSG00000121236
chr11	-	18501857	18548503	TSG101	uc001mor.3;uc001mos.2;uc009yhs.2	NM_006292;n/a;n/a	ENST00000251968;ENST00000251968;ENST00000251968	ENSG00000074319
chr11	+	8040790	8127654	TUB	uc010rbk.2;uc001mfy.3;uc001mga.3	NM_177972;NM_003320;NM_177972	ENST00000305253;ENST00000305253;ENST00000305253	ENSG00000166402
chr11	-	62342516	62359109	TUT1	uc001nto.2	NM_022830	ENST00000308436	ENSG00000149016
chr11	-	119225924	119252436	USP2	uc001pwl.4;uc001pwm.4;uc001pwn.4	NM_171997;NM_004205;NM_001243759	ENST00000455332;ENST00000260187;ENST00000260187	ENSG00000036672
chr11	-	32409321	32457081	WT1-A	uc001mtl.2;uc001mtm.2;uc001mtn.2;uc001mto.2;uc001mtq.2;uc009yjs.2	NM_001198551;NM_001198552;NM_024426;NM_024424;NM_000378;NM_024426	ENST00000379079;ENST00000530998;ENST00000332351;ENST00000332351;ENST00000332351;ENST00000379077	ENSG00000184937
chr11	+	32459474	32461601	WT1-B	uc021qfr.1	n/a	ENST00000426618	ENSG00000183242
chr11	+	101981191	102104154	YAP1	uc001pgt.3;uc001pgu.3;uc001pgv.3;uc021qpf.1;uc010ruo.2;uc001pgw.2;uc010rup.1	NM_001130145;NM_001195044;NM_006106;NM_006106;NM_001195045;NM_001195045;NM_001195045	ENST00000282441;ENST00000282441;ENST00000282441;ENST00000282441;ENST00000282441;ENST00000282441;ENST00000282441	ENSG00000137693
chr11	+	113930430	114121397	ZBTB16	uc001poo.1;uc001pop.3;uc001poq.3	NM_006006;NM_006006;NM_001018011	ENST00000541602;ENST00000335953;ENST00000335953	ENSG00000109906
chr11	-	62518434	62521656	ZBTB3	uc001nuz.3	NM_024784	ENST00000394807	ENSG00000185670
chr11	-	130096573	130184607	ZBTB44	uc001qfx.3;uc001qgb.4;uc001qfz.3;uc001qga.3;uc001qgc.1	NM_014155;NM_014155;NM_014155;NM_014155;NM_014155	ENST00000445008;ENST00000525842;ENST00000357899;ENST00000357899;ENST00000529348	ENSG00000196323
chr11	+	19138691	19197967	ZDHHC13	uc001mpi.3;uc001mpj.3	NM_019028;NM_001001483	ENST00000446113;ENST00000399351	ENSG00000177054
chr11	+	58346586	58393205	ZFP91	uc001nmx.4;uc001nmy.4;uc010rkm.2	NM_053023;NM_001197051;NM_053023	ENST00000316059;ENST00000316059;ENST00000389919	ENSG00000186660;ENSG00000255073
chr11	+	64851693	64855874	ZFPL1	uc009yqa.3;uc001ocq.1;uc010rnx.2	n/a;NM_006782;n/a	ENST00000533216;ENST00000294258;ENST00000533216	ENSG00000162300
chr11	+	9482511	9550071	ZNF143	uc001mhr.3;uc009yfu.3;uc010rby.2	NM_003442;NM_003442;NM_003442	ENST00000396602;ENST00000396602;ENST00000396602	ENSG00000166478
chr11	-	3379156	3400452	ZNF195	uc001lxs.3;uc001lxt.3;uc001lxu.3;uc001lxv.3;uc009ydz.3;uc010qxr.2;uc021qck.1	NM_007152;NM_001130520;NM_001242843;NM_001130519;NM_001242842;NM_001242841;NM_001242843	ENST00000354599;ENST00000354599;ENST00000354599;ENST00000354599;ENST00000354599;ENST00000354599;ENST00000354599	ENSG00000005801
chr11	-	123594996	123612363	ZNF202	uc001pzc.1;uc001pzd.1;uc001pze.1;uc001pzf.1	n/a;NM_003455;NM_003455;NM_003455	ENST00000336139;ENST00000336139;ENST00000336139;ENST00000336139	ENSG00000166261
chr11	-	7020548	7041586	ZNF214	uc001mfa.2;uc009yfh.1;uc010ray.1	NM_013249;NM_013249;NM_013249	ENST00000278314;ENST00000278314;ENST00000278314	ENSG00000149050
chr11	+	6947653	7005861	ZNF215	uc001mey.3;uc010raw.2;uc010rax.2;uc001mez.1	NM_013250;n/a;n/a;NM_013250	ENST00000278319;ENST00000278319;ENST00000278319;ENST00000529903	ENSG00000149054
chr11	-	116649275	116658739	ZNF259	uc001ppp.3	NM_003904	ENST00000227322	ENSG00000109917
chr11	+	46722316	46727466	ZNF408	uc001nde.2;uc010rgw.2	NM_024741;NM_001184751	ENST00000311764;ENST00000311764	ENSG00000175213
chr11	-	71526985	71532594	ZNF705E+N	n/a	n/a	ENST00000525199	ENSG00000214534
chr12	+	52345450	52390863	ACVR1B	uc001rzl.3;uc001rzm.3;uc001rzn.3;uc010snn.2;uc021qya.1	NM_004302;NM_004302;NM_004302;NM_020328;NM_020327	ENST00000415850;ENST00000426655;ENST00000257963;ENST00000257963;ENST00000257963	ENSG00000135503
chr12	+	52300691	52317145	ACVRL1	uc021qxz.1;uc001rzj.3;uc001rzk.3;uc010snm.2	n/a;NM_000020;NM_001077401;n/a	ENST00000551576;ENST00000550683;ENST00000550683;ENST00000550683	ENSG00000139567
chr12	+	19592607	19675173	AEBP2	uc001ree.2;uc001ref.2;uc001reg.1	NM_153207;NM_001114176;NM_001114176	ENST00000266508;ENST00000266508;ENST00000360995	ENSG00000139154
chr12	+	85674035	85695561	ALX1	uc001tae.4	NM_006982	ENST00000316824	ENSG00000180318
chr12	-	133794898	133812681	ANHX	uc010tci.2	NM_001191054	ENST00000419717;ENST00000545940	ENSG00000227059
chr12	+	52281792	52285505	ANKRD33	uc001rzh.4;uc001rzd.3;uc001rze.3;uc001rzf.4;uc001rzg.4;uc001rzi.4	n/a;NM_182608;n/a;NM_001130015;NM_001130015;NM_001130015	ENST00000548526;ENST00000301190;ENST00000548526;ENST00000301190;ENST00000301190;ENST00000301190	ENSG00000167612
chr12	+	46123619	46301819	ARID2	uc001ror.3;uc001ros.1;uc001rot.1;uc009zkg.1;uc009zkh.1;uc001rou.1	NM_152641;NM_152641;n/a;n/a;NM_152641;NM_152641	ENST00000422737;ENST00000334344;ENST00000480128;ENST00000479608;ENST00000479608;ENST00000444670	ENSG00000189079
chr12	+	27485786	27578746	ARNTL2	uc001rht.2;uc001rhu.2;uc001rhv.2;uc001rhw.3;uc009zji.2;uc010sjp.2	NM_020183;NM_001248002;NM_001248004;NM_001248003;NM_001248004;NM_001248005	ENST00000544915;ENST00000544915;ENST00000544915;ENST00000544915;ENST00000544915;ENST00000544915	ENSG00000029153
chr12	-	48541571	48551377	ASB8	uc001rrh.3;uc010slr.2	NM_024095;NM_024095	ENST00000317697;ENST00000536549	ENSG00000177981
chr12	+	103351451	103354294	ASCL1	uc001tjr.4;n/a	NM_004316;NM_004316	ENST00000266744;n/a	ENSG00000139352
chr12	+	108168161	108170421	ASCL4	uc001tmr.3	NM_203436	ENST00000342331	ENSG00000187855
chr12	+	51157788	51214943	ATF1	uc001rww.4;uc010smu.2	NM_005171;n/a	ENST00000262053;ENST00000262053	ENSG00000123268
chr12	+	14518610	14651697	ATF7IP	uc010shs.1;uc001rbu.3;uc001rbv.1;uc001rbw.3;uc001rbx.3;uc010sht.1;uc001rby.4;uc001rbz.1;uc001rca.3	n/a;NM_018179;NM_018179;NM_018179;NM_018179;n/a;NM_018179;NM_018179;NM_018179	ENST00000537653;ENST00000537653;ENST00000543189;ENST00000261168;ENST00000261168;ENST00000544627;ENST00000544627;ENST00000396279;ENST00000261168	ENSG00000171681
chr12	-	53901639	54020199	ATF7	uc010sok.1;uc001sdy.3;uc001sdz.3;uc010sol.2;uc001sea.4;uc001seb.4	NM_001130059;NM_001130059;NM_006856;NM_001130060;NM_001206683;NM_001206682	ENST00000548446;ENST00000328463;ENST00000420353;ENST00000415113;ENST00000548118;ENST00000548118	ENSG00000170653
chr12	+	7033625	7053815	ATN1	uc001qrw.1;uc001qrx.1;uc001qry.1	NM_001007026;NM_001940;NM_001940	ENST00000356654;ENST00000396684;ENST00000544325	ENSG00000111676
chr12	-	111890017	112037480	ATXN2	uc001tsh.3;uc001tsi.3;uc001tsj.3;uc001tsk.3;uc001tsl.1;uc001tsm.1	NM_002973;NM_002973;NM_002973;n/a;n/a;NM_002973	ENST00000377617;ENST00000377617;ENST00000377617;ENST00000377617;ENST00000482777;ENST00000392645	ENSG00000204842
chr12	-	100597446	100615569	AX746635	uc001thg.1	n/a	ENST00000378244	ENSG00000166153
chr12	-	56989379	57030163	BAZ2A	uc001slo.1;uc009zov.1;uc009zow.1;uc001slp.1;uc001slq.1;uc010sqr.1	NM_013449;NM_013449;NM_013449;NM_013449;NM_013449;n/a	ENST00000379441;ENST00000379441;ENST00000379441;ENST00000379441;ENST00000179765;ENST00000551812	ENSG00000076108
chr12	+	122459860	122499950	BCL7A	uc001ubo.3;uc001ubp.3	NM_020993;NM_001024808	ENST00000538010;ENST00000538010	ENSG00000110987
chr12	-	26272077	26278003	BHLHE41	uc001rhb.3;n/a	NM_030762;NM_030762	ENST00000242728;n/a	ENSG00000123095
chr12	+	56109817	56116442	BLOC1S1	uc001shi.3;uc021qys.1;uc009zny.2;uc021qyu.1;uc021qyv.1;uc001shj.4	NM_001487;n/a;n/a;n/a;n/a;NM_001487	ENST00000549147;ENST00000549147;ENST00000549147;ENST00000547076;ENST00000547076;ENST00000550412	ENSG00000135441;ENSG00000258311
chr12	+	107712196	108053419	BTBD11	uc009zut.1;uc001tmj.3;uc001tmk.1;uc001tml.1;uc001tmm.1	NM_001018072;NM_001018072;NM_001018072;NM_001017523;NM_001017523	ENST00000280758;ENST00000490090;ENST00000280758;ENST00000357167;ENST00000357167	ENSG00000151136
chr12	-	92534053	92539673	BTG1	uc001tby.3	NM_001731	ENST00000256015	ENSG00000133639
chr12	-	54104901	54121307	CALCOCO1	uc001see.3;uc001sef.3;uc001seg.3;uc009znd.3;uc010som.2;uc010son.2;uc001seh.2;uc010soo.1	NM_001143682;NM_020898;n/a;NM_020898;NM_001143682;n/a;NM_020898;NM_020898	ENST00000548263;ENST00000262059;ENST00000262059;ENST00000262059;ENST00000262059;ENST00000262059;ENST00000548263;ENST00000549935	ENSG00000012822
chr12	-	121675494	121736111	CAMKK2	uc001tzt.3;uc001tzu.3;uc001tzv.3;uc001tzw.3;uc001tzx.3;uc001tzy.3;uc001tzz.1;uc001uaa.1;uc001uab.3;uc001uac.3;uc001uad.2	NM_172226;NM_006549;NM_006549;NM_172216;NM_153499;NM_153500;NM_172214;NM_172214;NM_172214;NM_172215;NM_172215	ENST00000337174;ENST00000324774;ENST00000324774;ENST00000324774;ENST00000324774;ENST00000324774;ENST00000545538;ENST00000324774;ENST00000392473;ENST00000392473;ENST00000404169	ENSG00000110931
chr12	+	67663060	67708388	CAND1	uc001stn.2;uc001sto.2	NM_018448;NM_018448	ENST00000545606;ENST00000545606	ENSG00000111530
chr12	-	54624730	54673915	CBX5	uc001sfh.4;uc001sfj.4;uc001sfk.4	NM_001127322;NM_001127321;NM_012117	ENST00000209875;ENST00000209875;ENST00000209875	ENSG00000094916
chr12	-	82746082	82752584	CCDC59	uc001szp.4;uc021rbm.1	NM_014167;n/a	ENST00000256151;ENST00000256151	ENSG00000133773
chr12	-	49082240	49110781	CCNT1	uc001rsd.4;uc009zkz.2;n/a	NM_001240;n/a;n/a	ENST00000261900;ENST00000261900;n/a	ENSG00000129315
chr12	+	56360555	56366568	CDK2	uc001sit.4;uc001siu.4;uc010spy.2	NM_001798;NM_052827;NM_052827	ENST00000266970;ENST00000266970;ENST00000266970	ENSG00000123374
chr12	+	12870301	12875305	CDKN1B	uc001rat.2	NM_004064	ENST00000228872	ENSG00000111276
chr12	-	50523580	50561097	CERS5	uc001rwc.3;uc001rwd.4;uc001rwe.4;uc001rwf.4;uc010smq.1	n/a;NM_147190;NM_147190;n/a;n/a	ENST00000551005;ENST00000547787;ENST00000547787;ENST00000380189;ENST00000317551	ENSG00000139624
chr12	-	6679247	6716551	CHD4	uc001qpn.3;uc001qpo.3;uc001qpp.3	NM_001273;NM_001273;NM_001273	ENST00000357008;ENST00000357008;ENST00000309577	ENSG00000111642
chr12	+	70636773	70748773	CNOT2	uc001svv.3;uc009zro.3;uc009zrp.3;uc009zrq.3;uc001svw.1	NM_014515;NM_001199302;n/a;NM_001199303;NM_014515	ENST00000229195;ENST00000418359;ENST00000418359;ENST00000418359;ENST00000552599	ENSG00000111596
chr12	+	12764830	12798041	CREBL2	uc001rap.1;uc009zhv.1	NM_001310;n/a	ENST00000228865;ENST00000228865	ENSG00000111269
chr12	-	107385142	107487598	CRY1	uc001tmi.3	NM_004075	ENST00000008527	ENSG00000008405
chr12	-	10851675	10875953	CSDA	uc001qyt.3;uc001qyu.3	NM_003651;NM_001145426	ENST00000228251;ENST00000279550	ENSG00000060138
chr12	-	51454987	51477454	CSRNP2	uc021qxx.1;uc001rxu.2	NM_030809;NM_030809	ENST00000228515;ENST00000228515	ENSG00000110925
chr12	-	77252495	77272799	CSRP2	uc001syl.1	NM_001321	ENST00000311083	ENSG00000175183
chr12	+	111471827	111788358	CUX2	uc001tsa.2;uc001tsb.2	NM_015267;n/a	ENST00000261726;ENST00000397643	ENSG00000111249
chr12	+	51632507	51640501	DAZAP2	uc001ryb.3;uc010snc.2;uc010snd.2;uc010sne.2;uc021qxy.1;uc010snf.1	NM_014764;NM_001136268;NM_001136266;NM_001136267;NM_001136264;NM_001136269	ENST00000412716;ENST00000412716;ENST00000412716;ENST00000412716;ENST00000412716;ENST00000425012	ENSG00000183283
chr12	-	45408538	45444882	DBX2	uc001rok.1	NM_001004329	ENST00000332700	ENSG00000185610
chr12	-	57910370	57914300	DDIT3	uc001soi.3;uc009zps.3;uc009zpt.3;uc021qzj.1;uc021qzk.1;uc021qzl.1	NM_004083;NM_001195056;NM_001195053;NM_001195057;NM_001195055;NM_001195054	ENST00000551116;ENST00000551116;ENST00000551116;ENST00000551116;ENST00000551116;ENST00000551116	ENSG00000175197
chr12	-	113594977	113623284	DDX54	uc001tup.3;uc001tuq.4	NM_024072;NM_001111322	ENST00000306014;ENST00000314045	ENSG00000123064
chr12	-	100631745	100660857	DEPDC4	uc001thh.1;uc001thi.3;uc001thj.1;uc001thk.1;uc001thl.1;uc009ztv.1	NM_152317;NM_152317;n/a;n/a;n/a;NM_152317	ENST00000378244;ENST00000416321;ENST00000549249;ENST00000299185;ENST00000416321;ENST00000550587	ENSG00000166153
chr12	+	113495661	113535833	DTX1	uc001tuk.1	NM_004416	ENST00000257600	ENSG00000135144
chr12	+	120907659	120936298	DYNLL1	uc001tyj.3;uc001tyl.3;uc001tym.3	NM_001037494;NM_003746;NM_001037495	ENST00000392509;ENST00000242577;ENST00000242577	ENSG00000088986
chr12	-	77415025	77459360	E2F7	uc009zse.3;uc001sym.4	n/a;NM_203394	ENST00000322886;ENST00000322886	ENSG00000165891
chr12	-	93166284	93323107	EEA1	uc001tck.3	NM_003566	ENST00000322349	ENSG00000102189
chr12	+	104697509	104698982	EID3	uc001tkw.3	NM_001008394	ENST00000527879	ENSG00000255150
chr12	+	96588206	96661606	ELK3	uc001teo.1	NM_005230	ENST00000228741	ENSG00000111145
chr12	+	132434464	132565011	EP400	uc001ujj.2;uc001ujk.3;uc001ujn.3;uc001ujm.3;uc021rgq.1;uc001ujp.3;uc010tbo.2	n/a;NM_015409;NM_015409;NM_015409;NM_015409;n/a;n/a	ENST00000330386;ENST00000423130;ENST00000389561;ENST00000330386;ENST00000389562;ENST00000330386;ENST00000330386	ENSG00000183495
chr12	+	1100403	1605099	ERC1	uc001qiz.2;uc001qja.2;uc001qjb.2;uc001qjc.2;uc001qjd.2;uc001qjf.2;uc010sdv.1;uc009zdp.3;uc001qje.2	n/a;n/a;NM_178040;NM_178039;n/a;n/a;n/a;NM_178040;n/a	ENST00000397203;ENST00000397203;ENST00000397203;ENST00000397203;ENST00000397203;ENST00000397203;ENST00000542302;ENST00000536573;ENST00000397203	ENSG00000082805
chr12	-	29493578	29534143	ERGIC2	uc001riv.3;uc001riw.3	NM_016570;n/a	ENST00000360150;ENST00000360150	ENSG00000087502
chr12	+	53662082	53687427	ESPL1	uc001scj.2;uc001sck.2;uc010soe.1	NM_012291;NM_012291;n/a	ENST00000552671;ENST00000257934;ENST00000535123	ENSG00000135476
chr12	+	11802787	12268261	ETV6	uc001qzz.3;uc001raa.1	NM_001987;NM_001987	ENST00000396373;ENST00000396373	ENSG00000139083
chr12	+	8185358	8208118	FOXJ2	uc001qtt.1;uc001qtu.3	NM_018416;NM_018416	ENST00000428177;ENST00000162391	ENSG00000065970
chr12	-	2966846	2986321	FOXM1	uc001qle.3;uc001qlf.3;uc001qlg.3;uc009zea.3;uc009zeb.3	NM_202002;NM_021953;NM_202003;NM_001243088;NM_001243089	ENST00000342628;ENST00000361953;ENST00000361953;ENST00000361953;ENST00000361953	ENSG00000111206
chr12	-	109715782	109747025	FOXN4	uc009zvg.3;uc001toe.4;uc001tof.4	n/a;NM_213596;NM_213596	ENST00000299162;ENST00000299162;ENST00000355216	ENSG00000139445
chr12	+	57853917	57866047	GLI1	uc009zpp.2;uc001snx.3;uc009zpq.3;uc021qzi.1;uc009zpr.1	n/a;NM_005269;NM_001160045;NM_001167609;n/a	ENST00000228682;ENST00000228682;ENST00000543426;ENST00000228682;ENST00000530789	ENSG00000111087
chr12	+	124118380	124145334	GTF2H3	uc001ufo.1;uc010tau.1	NM_001516;NM_001516	ENST00000543341;ENST00000228955	ENSG00000111358
chr12	+	104458235	104500304	HCFC2	uc001tkj.4;uc009zul.3	NM_013320;n/a	ENST00000229330;ENST00000229330	ENSG00000111727
chr12	-	48176506	48213763	HDAC7	uc001rqe.3;uc001rqj.4;uc001rqk.4;uc010slo.2;uc010slp.2;uc009zkv.1	NM_001098416;NM_001098416;NM_015401;NM_015401;n/a;n/a	ENST00000470668;ENST00000354334;ENST00000080059;ENST00000080059;ENST00000471235;ENST00000477203	ENSG00000061273
chr12	+	66217436	66360071	HMGA2	uc001ssp.1;uc010ssv.1;uc001sss.1;uc001sst.1;uc001ssu.1;uc001ssv.3;uc001ssw.1;uc001ssx.3;uc001ssy.3	n/a;n/a;n/a;NM_003484;NM_003483;NM_003484;NM_003483;NM_003483;n/a	ENST00000393577;ENST00000537275;ENST00000537429;ENST00000425208;ENST00000536545;ENST00000354636;ENST00000541363;ENST00000403681;ENST00000539662	ENSG00000149948
chr12	+	121416453	121440314	HNF1A	uc021rex.1;uc021rey.1;uc021rez.1;uc001tze.2;uc001tzf.3;uc001tzg.3;uc010szn.2;uc021rfa.1;uc021rfb.1;uc021rfc.1	n/a;n/a;n/a;NM_000545;NM_000545;NM_000545;NM_000545;NM_000545;n/a;n/a	ENST00000544574;ENST00000535955;ENST00000538626;ENST00000402929;ENST00000400024;ENST00000257555;ENST00000541395;ENST00000541395;ENST00000540108;ENST00000541395	ENSG00000135100
chr12	+	54378945	54384062	HOXC10	uc001sen.3	NM_017409	ENST00000303460	ENSG00000180818
chr12	+	54366909	54370203	HOXC11	uc001sem.3	NM_014212	ENST00000546378	ENSG00000123388
chr12	+	54348713	54350350	HOXC12	uc010soq.2	NM_173860	ENST00000243103	ENSG00000123407
chr12	+	54332575	54340328	HOXC13	uc001sei.3	NM_017410	ENST00000243056	ENSG00000123364
chr12	+	54410641	54449814	HOXC4	uc001seu.3;uc001sex.3	NM_014620;NM_153633	ENST00000430889;ENST00000430889	ENSG00000198353
chr12	+	54410641	54429144	HOXC5	uc001set.3;uc001sew.3	n/a;NM_018953	ENST00000512206;ENST00000312492	ENSG00000172789
chr12	+	54410641	54424607	HOXC6	uc001ses.3;uc001sev.3	NM_153693;NM_004503	ENST00000394331;ENST00000243108	ENSG00000197757
chr12	+	54402889	54406545	HOXC8	uc001ser.3	NM_022658	ENST00000040584	ENSG00000037965
chr12	+	54393876	54397120	HOXC9	uc001seq.3	NM_006897	ENST00000303450	ENSG00000180806
chr12	-	68548549	68553521	IFNG	uc001stw.1	NM_000619	ENST00000229135	ENSG00000111537
chr12	+	56411921	56432219	IKZF4	uc010sqa.1;uc001sjb.1;uc001sjc.1;uc001sjd.1;uc009zoi.1;uc001sje.1	NM_022465;NM_022465;NM_022465;n/a;NM_022465;NM_022465	ENST00000262032;ENST00000262032;ENST00000262032;ENST00000262032;ENST00000262032;ENST00000262032	ENSG00000123411
chr12	-	6759703	6772308	ING4	uc001qpv.4;uc001qpw.4;uc001qpx.4;uc001qpy.4;uc009zes.3;uc009zet.3;uc009zeu.3;uc009zev.3	NM_016162;NM_001127582;NM_001127583;NM_001127584;NM_001127586;NM_001127585;NM_001127586;n/a	ENST00000341550;ENST00000341550;ENST00000341550;ENST00000341550;ENST00000341550;ENST00000341550;ENST00000341550;ENST00000341550	ENSG00000111653
chr12	+	49932939	49952077	KCNH3	uc001ruh.1;uc010smj.1	NM_012284;n/a	ENST00000257981;ENST00000257981	ENSG00000135519
chr12	-	121866899	122018920	KDM2B	uc001uao.3;uc001uap.3;uc010szx.2;uc001uaq.3;uc010szy.2;uc001uar.3;uc001uas.3;uc021rfd.1;uc001uat.3;uc001uau.3;uc021rfe.1;uc001uav.4	NM_032590;n/a;NM_032590;NM_032590;NM_032590;NM_032590;NM_001005366;NM_001005366;NM_032590;n/a;NM_032590;NM_032590	ENST00000538503;ENST00000542973;ENST00000538503;ENST00000542973;ENST00000538503;ENST00000538503;ENST00000377069;ENST00000377069;ENST00000377071;ENST00000377071;ENST00000377071;ENST00000538046	ENSG00000089094
chr12	-	389222	498620	KDM5A	uc021qsr.1;uc001qif.1;uc010sdn.1;uc010sdo.1	n/a;NM_001042603;NM_001042603;n/a	ENST00000399788;ENST00000399788;ENST00000382815;ENST00000382815	ENSG00000073614
chr12	+	123011808	123110947	KNTC1	uc001ucv.3;uc010taf.2	NM_014708;NM_014708	ENST00000333479;ENST00000333479	ENSG00000184445
chr12	+	50794591	50873788	LARP4	uc001rwm.3;uc001rwn.3;uc001rwp.2;uc001rwq.2;uc001rwr.2;uc001rws.2;uc001rwt.2;uc021qxv.1;uc009zlr.1	NM_001170804;NM_001170804;NM_052879;NM_199190;NM_001170808;NM_199188;NM_001170803;NM_199188;NM_199188	ENST00000522085;ENST00000518561;ENST00000398473;ENST00000398473;ENST00000293618;ENST00000398473;ENST00000293618;ENST00000398473;ENST00000398473	ENSG00000161813
chr12	-	113900693	113909877	LHX5	uc001tvj.1	NM_022363	ENST00000261731	ENSG00000089116
chr12	-	50569562	50677353	LIMA1	uc001rwg.4;uc001rwh.4;uc001rwi.4;uc001rwj.4;uc001rwk.4;uc010smr.2;uc010sms.2	NM_001243775;NM_001243775;NM_001113547;NM_016357;NM_001113546;n/a;n/a	ENST00000547825;ENST00000394943;ENST00000552783;ENST00000341247;ENST00000341247;ENST00000341247;ENST00000341247	ENSG00000050405
chr12	-	16701305	16762758	LMO3	uc001rdj.2;uc010shy.2;uc001rdk.2;uc001rdl.2;uc009zii.2;uc010shz.2;uc001rdm.2;uc001rdn.2;uc001rdo.2;uc001rdp.2;uc009zij.2;uc009zik.2	NM_001243611;NM_001243612;NM_018640;NM_001243610;n/a;NM_001243613;NM_001001395;NM_001243609;n/a;n/a;n/a;n/a	ENST00000320122;ENST00000354662;ENST00000441439;ENST00000447609;ENST00000441439;ENST00000441439;ENST00000354662;ENST00000441439;ENST00000441439;ENST00000354662;ENST00000441439;ENST00000441439	ENSG00000048540
chr12	-	12482217	12503169	MANSC1	uc001rai.1;uc001raj.1;uc010shm.1	NM_018050;NM_018050;NM_018050	ENST00000535902;ENST00000396349;ENST00000355566	ENSG00000111261
chr12	+	57916658	57923931	MBD6	uc001soj.1;uc001sok.1;uc001sol.1	NM_052897;NM_052897;NM_052897	ENST00000355673;ENST00000355673;ENST00000355673	ENSG00000166987
chr12	+	69201970	69239212	MDM2	uc001sui.3;uc009zqx.3;uc021rad.1;uc009zqy.1;uc021rae.1;uc001sun.4;uc009zra.3;uc009zrb.1;uc001suo.3;uc009zrc.3;uc009zrd.3;uc009zre.3;uc009zrf.3;uc009zrg.3;uc009zrh.3;uc021raf.1;uc021rag.1;uc021rah.1;uc021rai.1;uc021raj.1	NM_002392;NM_002392;n/a;NM_002392;NM_002392;n/a;n/a;n/a;n/a;n/a;n/a;n/a;n/a;n/a;n/a;n/a;n/a;NM_002392;n/a;n/a	ENST00000462284;ENST00000462284;ENST00000462284;ENST00000539479;ENST00000393415;ENST00000462284;ENST00000462284;ENST00000393417;ENST00000462284;ENST00000462284;ENST00000462284;ENST00000462284;ENST00000462284;ENST00000462284;ENST00000462284;ENST00000462284;ENST00000462284;ENST00000462284;ENST00000462284;ENST00000462284	ENSG00000135679
chr12	-	116396380	116714991	MED13L	uc001tvw.3	NM_015335	ENST00000281928	ENSG00000123066
chr12	+	27175482	27182682	MED21	uc001rhp.1;uc009zjh.1	NM_004264;n/a	ENST00000282892;ENST00000282892	ENSG00000152944
chr12	-	49412757	49449107	MLL2	uc001rta.4	NM_003482	ENST00000301067	ENSG00000167548
chr12	+	122516651	122628967	MLXIP	uc001ubq.3;uc001ubr.3;uc001ubs.1;uc001ubt.3	NM_014938;NM_014938;n/a;NM_014938	ENST00000319080;ENST00000539861;ENST00000538061;ENST00000538698	ENSG00000175727
chr12	-	107371068	107380929	MTERFD3	uc001tme.1;uc001tmf.1;uc001tmg.1;uc001tmh.1;n/a	NM_025198;NM_001033050;NM_025198;NM_025198;NM_025198	ENST00000552029;ENST00000240050;ENST00000240050;ENST00000392830;n/a	ENSG00000120832
chr12	+	81110707	81113447	MYF5	uc001szg.2	NM_005593	ENST00000228644	ENSG00000111049
chr12	+	81101407	81103256	MYF6	uc001szf.2	NM_002469	ENST00000228641	ENSG00000111046
chr12	+	70320436	70352503	MYRFL	uc010stn.1;uc001svu.1	n/a	ENST00000299350	ENSG00000166268
chr12	+	57482676	57489259	NAB2	uc001smz.3	NM_005967	ENST00000300131	ENSG00000166886
chr12	+	7917811	7926717	NANOGNB	uc009zfx.2	NM_001145465	ENST00000382119	ENSG00000205857
chr12	+	8025533	8051896	NANOGP1	uc001qtp.1	n/a	ENST00000607111	ENSG00000176654
chr12	+	7941994	7948655	NANOG	uc009zfy.1	NM_024865	ENST00000229307	ENSG00000111704
chr12	-	124808956	125052010	NCOR2	uc010tax.2;uc021rga.1;uc021rgb.1;uc010tbb.2;uc010tbc.2;uc021rgc.1;uc010tba.2;uc001ugj.1;uc001ugk.1	n/a;NM_006312;NM_001077261;NM_006312;NM_001077261;NM_001206654;NM_006312;NM_006312;n/a	ENST00000404621;ENST00000356219;ENST00000397355;ENST00000356219;ENST00000404621;ENST00000404121;ENST00000356219;ENST00000458234;ENST00000420698	ENSG00000196498
chr12	+	55413728	55423801	NEUROD4	uc001sgp.4;n/a	NM_021191;NM_021191	ENST00000242994;n/a	ENSG00000123307
chr12	-	54685895	54694791	NFE2	uc009znk.3;uc001sfq.3;uc001sfr.4;uc009znl.3	NM_006163;NM_006163;NM_001136023;NM_006163	ENST00000540264;ENST00000312156;ENST00000435572;ENST00000435572	ENSG00000123405
chr12	-	104510857	104532040	NFYB	uc001tkl.1;uc009zum.1	NM_006166;n/a	ENST00000240055;ENST00000550881	ENSG00000120837
chr12	+	132628992	132636986	NOC4L	uc001ujz.1	NM_024078	ENST00000330579	ENSG00000184967
chr12	-	6666036	6677480	NOP2	uc009zeq.2;uc021qtw.1;uc021qtx.1;uc021qty.1;uc021qtz.1;uc021qua.1	n/a;NM_001033714;NM_006170;n/a;n/a;n/a	ENST00000545200;ENST00000399466;ENST00000541778;ENST00000537442;ENST00000382421;ENST00000322166	ENSG00000111641
chr12	+	100867550	100957645	NR1H4	uc001thp.2;uc001thq.2;uc001thr.2;uc010svj.2;uc010svk.2;uc001ths.2;uc001tht.2	NM_005123;NM_001206977;NM_001206979;n/a;NM_001206978;NM_001206992;NM_001206993	ENST00000548884;ENST00000548884;ENST00000548884;ENST00000548884;ENST00000548884;ENST00000548884;ENST00000548884	ENSG00000012504
chr12	-	95414057	95467404	NR2C1	uc001tdm.4;uc010suu.1;uc001tdn.4;uc001tdo.4	NM_003297;NM_001032287;NM_001032287;NM_001127362	ENST00000333003;ENST00000333003;ENST00000393101;ENST00000330677	ENSG00000120798
chr12	+	52416615	52453291	NR4A1	uc010sno.2;uc001rzr.2;uc009zmb.2;uc001rzs.3;uc001rzt.3;uc009zmc.3	NM_001202233;NM_173157;NM_173157;NM_002135;NM_173157;NM_173157	ENST00000545748;ENST00000478250;ENST00000478250;ENST00000243050;ENST00000394825;ENST00000394824	ENSG00000123358
chr12	-	2934513	2944221	NRIP2	uc001qlc.3;uc010sed.1	NM_031474;NM_031474	ENST00000337508;ENST00000337508	ENSG00000053702
chr12	+	56498102	56507694	PA2G4	uc001sjm.3	NM_006191	ENST00000303305	ENSG00000170515
chr12	-	79985744	80084790	PAWR	uc001syx.3	NM_002583	ENST00000328827	ENSG00000177425
chr12	+	53835432	53874946	PCBP2	uc010soh.1;uc001sdb.4;uc001sdc.4;uc001sdd.4;uc001sde.4;uc001sdf.4;uc001sdi.4;uc001sdl.4;uc001sdg.1;uc010soi.2;uc010soj.2;uc001sdk.4	NM_001128912;NM_031989;NM_005016;NM_001098620;NM_001128912;NM_001128914;NM_001128913;NM_001128911;n/a;NM_001128914;NM_001128914;NM_001128914	ENST00000541275;ENST00000447282;ENST00000447282;ENST00000447282;ENST00000447282;ENST00000437231;ENST00000447282;ENST00000447282;ENST00000550585;ENST00000447282;ENST00000447282;ENST00000455667	ENSG00000197111
chr12	+	53689234	53693234	PFDN5	uc001scl.3;uc001scm.3;uc001scn.3;uc001sco.3	NM_002624;NM_145897;n/a;n/a	ENST00000551018;ENST00000551018;ENST00000551018;ENST00000552341	ENSG00000123349
chr12	-	7074514	7079916	PHB2	uc021quf.1;uc021qug.1;uc010sft.1;uc010sfu.1	NM_007273;NM_007273;NM_001144831;n/a	ENST00000535923;ENST00000535923;ENST00000399433;ENST00000543465	ENSG00000215021
chr12	+	9067315	9094060	PHC1	uc001qvc.1;uc010sgn.1;uc001qvd.3;uc001qve.3	n/a;n/a;NM_004426;NM_004426	ENST00000433847;ENST00000543824;ENST00000251757;ENST00000251757	ENSG00000111752
chr12	+	94542498	94701451	PLXNC1	uc001tdc.3;uc010sut.2;uc009zsv.3	NM_005761;NM_005761;n/a	ENST00000258526;ENST00000258526;ENST00000258526	ENSG00000136040
chr12	+	106751435	106903976	POLR3B	uc001tlp.3;uc001tlq.3	NM_018082;NM_001160708	ENST00000228347;ENST00000539066	ENSG00000013503
chr12	-	51580718	51611477	POU6F1	uc001rxy.3;uc001rxz.3;uc001rya.3	NM_002702;NM_002702;NM_002702	ENST00000389243;ENST00000389243;ENST00000389243	ENSG00000184271
chr12	-	11418856	11422641	PRB3	uc001qzs.3	NM_006249	ENST00000279573	ENSG00000197870
chr12	-	108126642	108155021	PRDM4	uc001tmp.3;uc001tmq.3	NM_012406;n/a	ENST00000228437;ENST00000228437	ENSG00000110851
chr12	+	11081833	11087444	PRH2	uc001qzh.3;uc001qzi.4;uc009zhr.3	NM_005042;NM_005042;NM_001110213	ENST00000396400;ENST00000396400;ENST00000396400	ENSG00000134551
chr12	+	108079589	108106257	PWP1	uc001tmn.1;uc001tmo.1	n/a;NM_007062	ENST00000552760;ENST00000412830	ENSG00000136045
chr12	+	131356616	131360826	RAN	uc001uir.3;uc010tbk.2;uc010tbl.2;uc001uis.3	NM_006325;NM_006325;n/a;NM_006325	ENST00000543796;ENST00000448750;ENST00000541630;ENST00000392369	ENSG00000132341
chr12	-	48128452	48164823	RAPGEF3	uc001rpw.3;uc001rpx.3;uc001rpy.3;uc010sln.2;uc009zkp.3;uc009zkq.3;uc001rpz.4;uc001rqa.3;uc009zkr.2;uc001rqb.3;uc009zks.2	NM_006105;NM_006105;n/a;NM_006105;NM_001098532;NM_006105;NM_001098531;n/a;n/a;NM_001098531;NM_001098531	ENST00000405493;ENST00000405493;ENST00000405493;ENST00000405493;ENST00000405493;ENST00000405493;ENST00000405493;ENST00000395358;ENST00000171000;ENST00000171000;ENST00000397089	ENSG00000079337
chr12	-	53604349	53626040	RARG	uc001scd.3;uc010sob.2;uc001sce.3;uc001scf.3;uc001scg.3;uc010soc.2;uc010sod.2	NM_001042728;NM_001243732;NM_001243731;NM_000966;NM_001243730;NM_001243731;NM_001243731	ENST00000394426;ENST00000394426;ENST00000394426;ENST00000425354;ENST00000425354;ENST00000425354;ENST00000550265	ENSG00000172819
chr12	+	106976684	107156582	RFX4	uc001tlr.3;uc010swv.2;uc001tls.3;uc001tlt.3;uc001tlv.3	NM_213594;n/a;NM_001206691;NM_001206691;NM_032491	ENST00000392842;ENST00000357881;ENST00000536688;ENST00000392842;ENST00000229387	ENSG00000111783
chr12	+	120972131	121015397	RNF10	uc001typ.4;uc010szk.2;uc001tyq.4	NM_014868;n/a;NM_014868	ENST00000325954;ENST00000325954;ENST00000325954	ENSG00000022840
chr12	-	56596287	56615753	RNF41	uc021qyz.1;uc001ske.2;uc001skf.2;uc001skg.2;uc010sqg.2;uc010sqh.2	NM_001242826;NM_194358;NM_005785;NM_194359;NM_194358;NM_194358	ENST00000345093;ENST00000345093;ENST00000345093;ENST00000345093;ENST00000345093;ENST00000345093	ENSG00000181852
chr12	-	112842993	112847443	RPL6	uc001ttu.3;uc001ttv.3;uc009zwd.1	NM_001024662;NM_000970;NM_001024662	ENST00000424576;ENST00000202773;ENST00000546368	ENSG00000089009
chr12	-	56146246	56211540	SARNP	uc001shs.3;uc009zoa.2;uc001sht.3;uc001shv.4	n/a;NM_033082;NM_033082;NM_033082	ENST00000546604;ENST00000546604;ENST00000336133;ENST00000552207	ENSG00000205323
chr12	-	108915990	108955176	SART3	uc001tmy.1;uc001tmz.1;uc009zux.1;uc010swx.1;uc010swy.1;uc010swz.1;uc001tna.1;uc001tnb.3	n/a;NM_014706;n/a;NM_014706;NM_014706;n/a;n/a;n/a	ENST00000228284;ENST00000228284;ENST00000228284;ENST00000228284;ENST00000228284;ENST00000228284;ENST00000228284;ENST00000546611	ENSG00000075856
chr12	+	122242637	122270562	SETD1B	uc021rfg.1;uc001ubi.3	NM_015048;NM_015048	ENST00000542440;ENST00000267197	ENSG00000139718
chr12	+	123868703	123893900	SETD8	uc001uew.3	NM_020382	ENST00000402868	ENSG00000183955
chr12	+	132195634	132284282	SFSWAP	uc001uiz.1;uc001uja.1;uc010tbn.1;uc001ujb.1	n/a;NM_004592;NM_004592;n/a	ENST00000538548;ENST00000261674;ENST00000261674;ENST00000535236	ENSG00000061936
chr12	+	120740123	120751045	SIRT4	uc001tyc.3	NM_012240	ENST00000202967	ENSG00000089163
chr12	+	58013692	58019934	SLC26A10	uc001spe.3;uc001spf.3;uc009zpz.2	NM_133489;n/a;n/a	ENST00000379218;ENST00000379218;ENST00000487816	ENSG00000135502
chr12	-	56555635	56583351	SMARCC2	uc001ska.3;uc001skb.3;uc001skc.3;uc001skd.3;uc010sqf.2	NM_139067;NM_003075;NM_001130420;NM_001130420;n/a	ENST00000394023;ENST00000394023;ENST00000394023;ENST00000394023;ENST00000394023	ENSG00000139613
chr12	+	50478982	50494494	SMARCD1	uc010smo.1;uc001rvx.4;uc001rvy.4;uc009zlp.3	NM_139071;NM_003076;NM_139071;NM_139071	ENST00000547247;ENST00000394963;ENST00000394963;ENST00000394963	ENSG00000066117
chr12	-	23685230	24715380	SOX5	uc001rfv.3;uc001rfw.3;uc010siv.2;uc001rfx.3;uc001rfy.3;uc010siw.1;uc001rfz.1;uc001rga.3	NM_178010;NM_006940;NM_152989;NM_152989;NM_152989;n/a;NM_152989;n/a	ENST00000546136;ENST00000309359;ENST00000546136;ENST00000546136;ENST00000546136;ENST00000545921;ENST00000545921;ENST00000441133	ENSG00000134532
chr12	+	53773978	53810226	SP1	uc001scw.3;uc021qyf.1;uc010sog.2	NM_138473;NM_001251825;NM_003109	ENST00000426431;ENST00000426431;ENST00000426431	ENSG00000185591
chr12	-	53720359	53730004	SP7	uc001sct.3;uc001scu.3;uc001scv.3	NM_152860;NM_152860;NM_001173467	ENST00000303846;ENST00000536324;ENST00000536324	ENSG00000170374
chr12	+	101869198	101880775	SPIC	uc001tid.3;uc010svp.2;uc009zua.3;uc021rcq.1	NM_152323;NM_152323;NM_152323;NM_152323	ENST00000551346;ENST00000551346;ENST00000551346;ENST00000551346	ENSG00000166211
chr12	-	120899470	120907558	SRSF9	uc001tyi.3;uc009zwy.2	NM_003769;NM_003769	ENST00000229390;ENST00000546942	ENSG00000111786
chr12	-	109176465	109251359	SSH1	uc001tnl.3;uc001tnm.3;uc010sxg.2;uc001tnn.4;uc001tno.1	n/a;NM_018984;NM_001161331;NM_001161330;n/a	ENST00000360239;ENST00000326495;ENST00000326470;ENST00000551165;ENST00000547862	ENSG00000084112
chr12	-	56735381	56754037	STAT2	uc001slb.3;uc001slc.3;uc001sld.3;uc010sqn.2	NM_198332;NM_005419;NM_198332;NM_198332	ENST00000556539;ENST00000314128;ENST00000314128;ENST00000418572	ENSG00000170581
chr12	-	57489186	57522883	STAT6	uc009zpe.3;uc001sna.3;uc009zpf.3;uc010srb.2;uc010src.2;uc010srd.2;uc009zpg.3	NM_001178079;NM_003153;NM_001178078;NM_001178080;NM_001178081;NM_001178081;NM_001178081	ENST00000300134;ENST00000300134;ENST00000300134;ENST00000300134;ENST00000300134;ENST00000300134;ENST00000300134	ENSG00000166888
chr12	+	118814357	118855840	SUDS3	uc001twz.3	NM_022491	ENST00000543473	ENSG00000111707
chr12	+	53894704	53900215	TARBP2	uc009znb.3;uc001sdo.3;uc001sdp.3;uc001sdr.3;uc001sdt.3	NM_134323;NM_134323;NM_004178;n/a;NM_134324	ENST00000549610;ENST00000266987;ENST00000266987;ENST00000550147;ENST00000549572	ENSG00000139546
chr12	-	115108058	115121969	TBX3	uc001tvt.1;uc001tvu.1;uc010syw.1	NM_016569;NM_005996;NM_005996	ENST00000349155;ENST00000349155;ENST00000552054	ENSG00000135111
chr12	-	114791734	114846247	TBX5	uc001tvo.3;uc001tvp.3;uc001tvq.3;uc010syv.2	NM_181486;NM_000192;NM_080717;NM_080718	ENST00000310346;ENST00000310346;ENST00000310346;ENST00000526441	ENSG00000089225
chr12	+	104359592	104382656	TDG	uc010swh.1;uc001tkg.3;uc009zuk.3;uc010swi.2;uc010swj.2	NM_003211;NM_003211;n/a;n/a;n/a	ENST00000544060;ENST00000392872;ENST00000392872;ENST00000392872;ENST00000392872	ENSG00000139372
chr12	+	3068477	3149842	TEAD4	uc010sej.2;uc010sek.2;uc001qln.3	NM_201443;NM_201441;NM_201443	ENST00000359864;ENST00000358409;ENST00000397122	ENSG00000197905
chr12	-	51487538	51566926	TFCP2	uc001rxv.2;uc001rxw.3;uc009zlx.2;uc009zly.1	NM_001173452;NM_005653;NM_001173453;NM_001173452	ENST00000307660;ENST00000307660;ENST00000307660;ENST00000257915	ENSG00000135457
chr12	+	72057676	72074428	THAP2	uc001swq.3	NM_031435	ENST00000308086	ENSG00000173451
chr12	-	56810156	56843200	TIMELESS	uc001slf.2;uc001slg.2	NM_003920;NM_003920	ENST00000229201;ENST00000229201	ENSG00000111602
chr12	+	98909350	98944157	TMPO	uc001tfh.2;uc001tfi.2;uc001tfl.3;uc001tfj.3;uc001tfk.3	NM_003276;NM_001032284;NM_001032283;NM_001032283;NM_001032284	ENST00000266732;ENST00000556029;ENST00000556029;ENST00000556029;ENST00000556029	ENSG00000120802
chr12	-	6437922	6451283	TNFRSF1A	uc001qnt.3;uc001qnu.3;uc009zek.3;uc010sey.2;uc010sez.2;uc010sfa.2	NM_001065;NM_001065;NM_001065;n/a;n/a;NM_001065	ENST00000162749;ENST00000162749;ENST00000162749;ENST00000162749;ENST00000534885;ENST00000366159	ENSG00000067182
chr12	+	112563348	112591408	TRAFD1	uc009zwb.2;uc010syj.1;uc001tto.3;uc001ttp.3	NM_006700;n/a;NM_001143906;NM_006700	ENST00000550051;ENST00000412615;ENST00000257604;ENST00000257604	ENSG00000135148
chr12	+	2986364	3050306	TULP3	uc001qlj.2;uc010seh.1;uc010sei.1;uc010sef.1;uc009zec.1	NM_001160408;NM_003324;n/a;n/a;n/a	ENST00000448120;ENST00000448120;ENST00000448120;ENST00000535226;ENST00000228245	ENSG00000078246
chr12	-	93802087	93836026	UBE2N	uc001tcp.3	NM_003348	ENST00000318066	ENSG00000177889
chr12	-	48235319	48298814	VDR	uc001rql.3;uc001rqm.3;uc001rqn.3;uc010slq.2	NM_001017536;NM_001017535;NM_000376;n/a	ENST00000229022;ENST00000229022;ENST00000229022;ENST00000229022	ENSG00000111424
chr12	-	14939411	14956401	WBP11	uc001rci.3	NM_016312	ENST00000261167	ENSG00000084463
chr12	+	49372235	49376396	WNT1	uc001rsu.3	NM_005430	ENST00000293549	ENSG00000125084
chr12	-	42550906	42632154	YAF2	uc001rmv.3;uc001rmw.3;uc010sko.2;uc010skp.2;uc001rmx.2	NM_005748;NM_001190979;n/a;NM_001190977;NM_001190980	ENST00000327791;ENST00000327791;ENST00000327791;ENST00000327791;ENST00000555248	ENSG00000015153
chr12	+	69753531	69784576	YEATS4	uc001sux.3	NM_006530	ENST00000247843	ENSG00000127337
chr12	-	57392616	57400297	ZBTB39	uc001sml.2;n/a	NM_014830;NM_014830	ENST00000300101;n/a	ENSG00000166860
chr12	+	56512029	56516278	ZC3H10	uc001sjp.1;n/a	NM_032786;NM_032786	ENST00000257940;n/a	ENSG00000135482
chr12	+	133707212	133736049	ZNF10	uc009zzb.3;uc001ulq.3	NM_015394;NM_015394	ENST00000248211;ENST00000248211	ENSG00000256223
chr12	+	133657036	133684258	ZNF140	uc001ulo.3;uc001ulp.3;uc010tbu.2	NM_003440;n/a;NM_003440	ENST00000355557;ENST00000355557;ENST00000355557	ENSG00000196387
chr12	+	133707212	133783697	ZNF268	uc010tbv.1;uc010tbz.1;uc010tcc.1;uc010tcd.1;uc010tbw.2;uc010tbx.2;uc010tca.2;uc010tcb.2;uc010tce.2;uc010tcf.2;uc010tcg.2;uc010tch.2;uc021rgu.1	n/a;n/a;n/a;n/a;NM_001165883;NM_001165886;NM_001165887;NM_001165885;NM_001165884;NM_003415;NM_152943;NM_001165881;NM_001165882	ENST00000228289;ENST00000541009;ENST00000542986;ENST00000541009;ENST00000536435;ENST00000542711;ENST00000542986;ENST00000536435;ENST00000542711;ENST00000536435;ENST00000542986;ENST00000536435;ENST00000536435	ENSG00000090612
chr12	+	133563055	133589153	ZNF26-A	uc001ull.1	NM_019591	ENST00000328654	ENSG00000198393
chr12	-	6775642	6798738	ZNF384	uc001qqa.3;uc001qqd.3;uc010sfh.2;uc009zew.1	NM_133476;NM_001039920;NM_001135734;NM_133476	ENST00000319770;ENST00000319770;ENST00000396801;ENST00000417772	ENSG00000126746
chr12	-	54762919	54785083	ZNF385A	uc009zno.1;uc001sfw.1;uc010sov.1;uc001sfx.1;uc001sfy.3;uc001sfz.3	n/a;NM_015481;NM_001130968;NM_015481;NM_001130967;NM_001130968	ENST00000551109;ENST00000394313;ENST00000394313;ENST00000546970;ENST00000338010;ENST00000338010	ENSG00000161642
chr12	-	133498018	133532892	ZNF605-A	uc001ulh.3;uc001uli.3;uc001ulj.3;uc001ulk.1	NM_183238;NM_001164715;NM_183238;n/a	ENST00000360187;ENST00000392321;ENST00000360187;ENST00000412621	ENSG00000196458
chr12	-	48733792	48745029	ZNF641	uc001rrn.2;uc001rro.2;uc010sls.2	NM_152320;NM_001172681;NM_001172682	ENST00000301042;ENST00000301042;ENST00000301042	ENSG00000167528
chr12	+	124457761	124800570	ZNF664-FAM101A	uc021rfy.1	NM_001204299	ENST00000546355	ENSG00000178882
chr12	+	124457761	124499986	ZNF664	uc001uga.3;uc001ugb.3;n/a	NM_001204298;NM_152437;NM_152437	ENST00000538932;ENST00000538932;n/a	ENSG00000179195
chr12	+	8325149	8332642	ZNF705A-A	uc001qud.1	NM_001004328	ENST00000359286	ENSG00000196946
chr12	+	53574534	53584654	ZNF740	uc001scb.4	NM_001004304	ENST00000416904	ENSG00000139651
chr12	+	133613877	133639885	ZNF84-A	uc001ulm.4;uc009zyy.3;uc009zyz.3;uc009zza.3	NM_003428;NM_003428;NM_001127372;NM_003428	ENST00000392319;ENST00000392319;ENST00000392319;ENST00000327668	ENSG00000198040
chr12	-	133694283	133706856	ZNF891+N	n/a	n/a	ENST00000397313	ENSG00000214029
chr13	-	111530886	111567416	ANKRD10	uc001vrm.3;uc001vrn.3;uc001vro.1	n/a;NM_017664;n/a	ENST00000267339;ENST00000267339;ENST00000310847	ENSG00000088448
chr13	+	32889616	32973809	BRCA2	uc001uua.1;uc001uub.1	n/a;NM_000059	ENST00000380152;ENST00000544455	ENSG00000139618
chr13	+	26828755	26978569	CDK8	uc001uqr.1;uc001uqs.1;uc001uqt.1	NM_001260;NM_001260;n/a	ENST00000381527;ENST00000381527;ENST00000381527	ENSG00000132964
chr13	-	28536277	28543317	CDX2	uc001urv.3	NM_001265	ENST00000381020	ENSG00000165556
chr13	+	115079964	115092803	CHAMP1	uc001vuv.3;uc010ahb.3;uc010tko.2;n/a	NM_032436;NM_001164144;NM_001164145;NM_032436	ENST00000361283;ENST00000361283;ENST00000361283;n/a	ENSG00000198824
chr13	+	113863085	113919392	CUL4A	uc021rmu.1;uc021rmv.1;uc010agu.3;uc010tjz.2	NM_003589;NM_001008895;NM_003589;NM_003589	ENST00000451881;ENST00000451881;ENST00000326335;ENST00000326335	ENSG00000139842
chr13	-	72012097	72441330	DACH1	uc021rkj.1;uc021rkk.1;uc021rkl.1	NM_080759;NM_080760;NM_004392	ENST00000305425;ENST00000313174;ENST00000354591	ENSG00000165659
chr13	-	96230455	96296957	DZIP1	uc001vmj.3;uc001vmk.3;uc001vml.3	NM_014934;NM_198968;NM_014934	ENST00000361156;ENST00000347108;ENST00000361156	ENSG00000134874
chr13	-	41506054	41593508	ELF1	uc010acd.3;uc010tfc.2;uc001uxs.3	n/a;NM_001145353;NM_172373	ENST00000498824;ENST00000442101;ENST00000239882	ENSG00000120690
chr13	-	37583450	37633850	FAM48A	uc001uwd.3;uc001uwe.3;uc001uwf.3;uc010abt.3;uc001uwg.3;uc001uwh.3;uc001uwi.3;uc001uwj.3;uc001uwk.3;uc010tes.1;uc001uwl.1	n/a;NM_001014286;NM_001014286;NM_017569;NM_001014286;NM_017569;NM_017569;NM_017569;NM_017569;NM_017569;NM_017569	ENST00000490716;ENST00000484078;ENST00000490716;ENST00000490716;ENST00000360252;ENST00000360252;ENST00000360252;ENST00000360252;ENST00000490716;ENST00000542180;ENST00000493537	ENSG00000102710
chr13	-	41048130	41240734	FOXO1	uc010acc.1;uc001uxl.4	NM_002015;NM_002015	ENST00000379561;ENST00000379561	ENSG00000150907
chr13	+	32605436	32870776	FRY	uc001utx.3;uc010tdw.2;uc001utz.3;uc010tdx.2	NM_023037;n/a;n/a;n/a	ENST00000380250;ENST00000380250;ENST00000380250;ENST00000380250	ENSG00000073910
chr13	+	28366779	28368089	GSX1	uc001urr.1	NM_145657	ENST00000302945	ENSG00000169840
chr13	+	45694630	45858239	GTF2F2	uc001uzw.3	NM_004128	ENST00000340473	ENSG00000188342
chr13	+	27998680	28009846	GTF3A	uc001ure.2;uc001urf.2;uc001urg.2	NM_002097;n/a;n/a	ENST00000381140;ENST00000381140;ENST00000470606	ENSG00000122034
chr13	-	31032878	31191510	HMGB1	uc001usv.3;uc001usx.3;uc001usy.3;uc001usz.3;uc001uta.1	n/a;NM_002128;n/a;NM_002128;n/a	ENST00000405805;ENST00000405805;ENST00000405805;ENST00000405805;ENST00000341423	ENSG00000189403
chr13	+	111365082	111373421	ING1	uc001vrf.3;uc001vrg.3;uc001vrh.3;uc001vri.3;n/a	NM_198217;NM_198218;NM_198219;NM_005537;NM_198218	ENST00000333219;ENST00000333219;ENST00000333219;ENST00000375774;n/a	ENSG00000153487
chr13	-	41765710	41768702	KBTBD7	uc001uxw.1	NM_032138	ENST00000379483	ENSG00000120696
chr13	-	74260148	74708394	KLF12	uc001vjf.3;uc010aeq.3;uc001vjg.3	NM_007249;NM_007249;NM_007249	ENST00000377669;ENST00000377669;ENST00000472022	ENSG00000118922
chr13	+	73629113	73651676	KLF5	uc001vjd.3;uc001vje.3	NM_001730;NM_001730	ENST00000377687;ENST00000377687	ENSG00000102554
chr13	-	70274724	70682625	KLHL1	uc001vip.3;uc010thm.2	NM_020866;NM_020866	ENST00000377844;ENST00000377844	ENSG00000150361
chr13	+	76194569	76434006	LMO7	uc010thv.2;uc001vjt.1;uc021rkq.1;uc001vju.1;uc001vjv.3;uc010thw.2;uc001vjw.1	NM_005358;NM_005358;NM_005358;n/a;NM_015842;NM_005358;NM_015842	ENST00000341547;ENST00000377499;ENST00000357063;ENST00000321797;ENST00000357063;ENST00000341547;ENST00000465261	ENSG00000136153
chr13	+	97874573	98046374	MBNL2	uc001vmz.3;uc001vna.3;uc001vnb.3;uc010aft.3;uc010tij.2;uc001vnc.3	NM_144778;NM_207304;n/a;NM_144778;n/a;n/a	ENST00000345429;ENST00000343600;ENST00000345429;ENST00000376673;ENST00000397601;ENST00000469707	ENSG00000139793
chr13	-	48650091	48669251	MED4	uc001vby.1;uc010tgf.1	NM_014166;NM_014166	ENST00000258648;ENST00000258648	ENSG00000136146
chr13	+	20207787	20247599	MPHOSPH8	uc001umg.3;uc001umh.3;uc001umi.3	NM_017520;NM_017520;NM_017520	ENST00000414242;ENST00000361479;ENST00000414242	ENSG00000196199
chr13	-	77618791	77901177	MYCBP2	uc001vke.3;uc010aev.3;uc021rks.1;uc001vkg.1	n/a;n/a;NM_015057;n/a	ENST00000357337;ENST00000544440;ENST00000544440;ENST00000357337	ENSG00000005810
chr13	+	41885340	41951166	NAA16	uc001uyd.4;uc001uye.4;uc001uyf.2;uc010tfg.1	NM_018527;NM_001110798;NM_024561;NM_018527	ENST00000403412;ENST00000403412;ENST00000379406;ENST00000379406	ENSG00000172766
chr13	-	45513383	45563613	NUFIP1	uc001uzp.2	NM_012345	ENST00000379161	ENSG00000083635
chr13	+	33160563	33352158	PDS5B	uc001uun.3;uc001uuo.3;uc010abf.3;uc010abg.3;uc010teb.2	n/a;NM_015032;NM_015032;n/a;n/a	ENST00000493653;ENST00000498550;ENST00000315596;ENST00000315596;ENST00000498550	ENSG00000083642
chr13	+	28494167	28500451	PDX1	uc001urt.2	NM_000209	ENST00000381033	ENSG00000139515
chr13	+	50069800	50103117	PHF11	uc010tgl.2;uc001vdb.3;uc001vdc.3;uc001vdd.3	NM_001040443;NM_001040443;NM_001040444;NM_001040444	ENST00000496623;ENST00000378319;ENST00000357596;ENST00000465045	ENSG00000136147
chr13	+	28194879	28241559	POLR1D	uc010aam.3;uc001uro.3;uc001urp.3;uc001urq.3	NM_001206559;NM_015972;NM_152705;n/a	ENST00000399697;ENST00000302979;ENST00000399697;ENST00000399697	ENSG00000186184
chr13	-	79173229	79177695	POU4F1	uc001vkv.3	NM_006237	ENST00000377208	ENSG00000152192
chr13	-	20277008	20357159	PSPC1	uc021rgx.1	NM_001042414	ENST00000338910	ENSG00000121390
chr13	+	48877882	49056026	RB1	uc010acs.1;uc001vcb.3;uc010act.1	n/a;NM_000321;n/a	ENST00000267163;ENST00000267163;ENST00000267163	ENSG00000139687
chr13	-	79894099	79979923	RBM26	uc001vkx.2;uc001vky.2;uc001vkz.2;uc001vla.2;uc010tia.2;uc001vlb.1;uc001vlc.1	NM_022118;NM_022118;NM_022118;NM_022118;NM_022118;n/a;n/a	ENST00000438737;ENST00000267229;ENST00000438737;ENST00000438737;ENST00000438737;ENST00000438724;ENST00000472143	ENSG00000139746
chr13	-	50106081	50159719	RCBTB1	uc001vde.1	NM_018191	ENST00000378302	ENSG00000136144
chr13	+	37393338	37403740	RFXAP	uc001uvu.1	NM_000538	ENST00000255476	ENSG00000133111
chr13	+	42031541	42045013	RGCC	uc001uyi.2	NM_014059	ENST00000379359	ENSG00000102760
chr13	-	98828038	98829521	RNF113B	uc001vnk.3	NM_178861	ENST00000267291	ENSG00000139797
chr13	-	26706252	26796508	RNF6	uc001uqn.1;uc001uqo.3;uc001uqp.3;uc001uqq.3;uc010tdk.2	n/a;NM_183044;NM_183043;NM_005977;n/a	ENST00000468480;ENST00000381570;ENST00000346166;ENST00000381588;ENST00000346166	ENSG00000127870
chr13	+	21714652	21723224	SAP18	uc001uns.3	NM_005870	ENST00000382533	ENSG00000150459
chr13	+	50018428	50069139	SETDB2	uc010adg.2;uc010adh.2;uc001vcz.3;uc001vda.3;uc021rjn.1	NM_001160308;n/a;NM_031915;NM_001160308;NM_001160308	ENST00000354234;ENST00000354234;ENST00000354234;ENST00000354234;ENST00000258672	ENSG00000136169
chr13	-	37418967	37494409	SMAD9	uc010tep.2;uc001uvw.3;uc001uvx.3	n/a;NM_001127217;NM_005905	ENST00000350148;ENST00000379826;ENST00000379826	ENSG00000120693
chr13	-	36742344	36788752	SOHLH2	uc001uvj.3	NM_017826	ENST00000379881	ENSG00000120669
chr13	+	112721912	112726020	SOX1	uc001vsb.1	NM_005986	ENST00000330949	ENSG00000182968
chr13	-	95361878	95364389	SOX21	uc001vma.3	NM_007084	ENST00000376945	ENSG00000125285
chr13	+	114239002	114295788	TFDP1	uc010tkd.2;uc001vtv.3;uc001vtw.3;uc010agx.3;uc010tke.2;uc001vty.4	n/a;n/a;NM_007111;NM_007111;n/a;NM_007111	ENST00000375370;ENST00000464794;ENST00000375370;ENST00000408980;ENST00000375370;ENST00000375370	ENSG00000198176
chr13	+	50571142	50592603	TRIM13	uc001vdp.1;uc001vdq.1;uc001vdr.1;uc001vds.1;n/a	NM_001007278;NM_052811;NM_005798;NM_213590;NM_213590	ENST00000378182;ENST00000378182;ENST00000378182;ENST00000378182;n/a	ENSG00000204977
chr13	-	45006278	45150701	TSC22D1	uc001uzm.4;uc021riz.1;uc021rja.1;uc001uzn.4;uc001uzo.2	NM_006022;NM_001243797;NM_001243798;NM_183422;NM_001243799	ENST00000261489;ENST00000458659;ENST00000458659;ENST00000458659;ENST00000501704	ENSG00000102804
chr13	-	52986736	53024763	VPS36	uc001vgq.3;uc001vgs.3	NM_016075;NM_016075	ENST00000378060;ENST00000378060	ENSG00000136100
chr13	-	46529804	46626894	ZC3H13	uc001vaq.2;uc010tfw.1;uc001vas.1;uc001vat.1	n/a;NM_015070;NM_015070;NM_015070	ENST00000378921;ENST00000242848;ENST00000282007;ENST00000242848	ENSG00000123200
chr13	+	100634025	100639019	ZIC2	uc001von.3	NM_007129	ENST00000376335	ENSG00000043355
chr13	-	100615274	100624178	ZIC5	uc001vom.1	NM_033132	ENST00000267294	ENSG00000139800
chr13	+	20532809	20665968	ZMYM2	uc001umq.3;uc001ums.3;uc001umt.3;uc009zzn.1;uc010tco.1;uc001umv.3;uc001umw.3;uc001umr.3;uc021rgy.1	NM_197968;NM_197968;NM_001190965;n/a;n/a;n/a;NM_197968;NM_003453;NM_001190964	ENST00000382881;ENST00000382869;ENST00000382869;ENST00000382881;ENST00000382869;ENST00000382869;ENST00000382869;ENST00000456228;ENST00000456228	ENSG00000121741
chr14	-	105994255	107283085	abParts-IGHV	uc021ser.1	n/a	ENST00000390559	ENSG00000211899
chr14	+	20923289	20925931	APEX1	uc001vxg.3;uc001vxh.3;uc001vxi.3;uc021rnr.1	NM_001641;NM_080648;NM_080649;NM_001244249	ENST00000216714;ENST00000555414;ENST00000555414;ENST00000216714	ENSG00000100823
chr14	+	58765221	58840451	ARID4A	uc010apf.1;uc001xdo.3;uc001xdp.3;uc001xdq.3;uc010apg.1	n/a;NM_023000;NM_002892;NM_023001;NM_023001	ENST00000431612;ENST00000355431;ENST00000355431;ENST00000355431;ENST00000417477	ENSG00000032219
chr14	-	92524895	92572965	ATXN3	uc001yac.4;uc001yad.4;uc001yae.4;uc010aug.3;uc010twl.2;uc021ryo.1;uc021ryp.1;uc021ryq.1;uc021ryr.1;uc021rys.1;uc021ryt.1;uc021ryu.1;uc021ryv.1;uc021ryw.1;uc021ryx.1;uc021ryy.1;uc021ryz.1;uc021rza.1;uc021rzb.1;uc021rzc.1;uc021rzd.1;uc021rze.1;uc021rzf.1;uc021rzg.1;uc021rzh.1;uc021rzi.1;uc021rzj.1;uc021rzk.1;uc021rzl.1;uc021rzm.1;uc021rzn.1;uc021rzo.1;uc021rzp.1;uc021rzq.1;uc021rzr.1;uc021rzs.1;uc0…	NM_004993;NM_030660;NM_001164780;NM_001127696;NM_001164780;n/a;n/a;n/a;n/a;NM_001164780;NM_001127697;NM_001127697;n/a;n/a;NM_001164781;NM_001164779;NM_001164780;NM_001164778;n/a;n/a;NM_001164776;NM_001164780;NM_001164777;n/a;NM_004993;NM_001164774;NM_001164782;n/a;NM_001164780;n/a;n/a;NM_004993;NM_001164779;n/a;n/a;n/a;n/a;n/a;NM_001164780;n/a;n/a;n/a;n/a;n/a;NM_004993;n/a;n/a;NM_004993;NM_001164…	ENST00000545170;ENST00000545170;ENST00000545170;ENST00000429774;ENST00000429774;ENST00000545170;ENST00000545170;ENST00000545170;ENST00000429774;ENST00000545170;ENST00000545170;ENST00000545170;ENST00000545170;ENST00000545170;ENST00000429774;ENST00000429774;ENST00000429774;ENST00000545170;ENST00000545170;ENST00000429774;ENST00000545170;ENST00000429774;ENST00000545170;ENST00000429774;ENST00000545170…	ENSG00000066427
chr14	+	75988783	76013334	BATF	uc001xrr.3	NM_006399	ENST00000286639	ENSG00000156127
chr14	-	35221936	35344853	BAZ1A	uc001wsk.3;uc001wsl.3;uc001wsm.1	NM_013448;NM_182648;n/a	ENST00000360310;ENST00000358716;ENST00000382422	ENSG00000198604
chr14	-	99635624	99737822	BCL11B	uc001yga.3;uc001ygb.3	NM_138576;NM_022898	ENST00000345514;ENST00000345514	ENSG00000127152
chr14	-	54416454	54423554	BMP4	uc001xal.4;uc010aoh.3;uc001xan.4;uc001xao.4	NM_130851;NM_130851;NM_130850;NM_001202	ENST00000558984;ENST00000417573;ENST00000559087;ENST00000245451	ENSG00000125378
chr14	-	105675622	105781914	BRF1	uc001yqk.2;uc001yql.2;uc001yqo.2;uc001yqp.2;uc010axg.1;uc010tyo.1;uc010typ.1;uc001yqn.2;uc010axh.1;uc010axi.1;uc010axj.1;uc001yqr.3	NM_001242789;NM_145685;NM_001242789;NM_001519;NM_001242788;NM_001242787;NM_001242786;n/a;n/a;NM_001242789;n/a;NM_001242790	ENST00000547530;ENST00000392557;ENST00000446501;ENST00000546474;ENST00000546474;ENST00000546474;ENST00000546474;ENST00000392557;ENST00000392557;ENST00000547374;ENST00000392557;ENST00000548421	ENSG00000185024
chr14	+	36295596	36341169	BRMS1L	uc010tpx.1;uc001wtl.3	n/a;NM_032352	ENST00000543183;ENST00000216807	ENSG00000100916
chr14	+	105714878	105717430	BTBD6	uc010tyq.2	NM_033271	ENST00000392554	ENSG00000184887
chr14	+	57046337	57116232	C14orf101	uc001xcj.3;uc001xck.3;uc010aot.1;uc001xcl.1;uc001xcm.3;uc001xcn.3;uc010trf.2;uc001xco.3	n/a;NM_017799;NM_017799;n/a;NM_017799;n/a;n/a;n/a	ENST00000556422;ENST00000557657;ENST00000557626;ENST00000261556;ENST00000261556;ENST00000261556;ENST00000261556;ENST00000556422	ENSG00000070269
chr14	+	52456227	52471420	C14orf166	uc010aod.3	NM_016039	ENST00000261700	ENSG00000087302
chr14	+	73957643	73960105	C14orf169	uc001xok.1	NM_024644	ENST00000304061	ENSG00000170468
chr14	-	60902673	60952764	C14orf39	uc001xez.4;uc010apo.3	NM_174978;n/a	ENST00000321731;ENST00000321731	ENSG00000179008
chr14	+	99947738	99977852	CCNK	uc001ygi.4	NM_001099402	ENST00000389879	ENSG00000090061
chr14	-	23586514	23588820	CEBPE	uc001wiv.2	NM_001805	ENST00000206513	ENSG00000092067
chr14	-	21853352	21905457	CHD8	uc001war.2;uc001was.2;uc001wav.1	NM_001170629;NM_020920;NM_020920	ENST00000399982;ENST00000430710;ENST00000430710	ENSG00000100888
chr14	+	65381078	65411309	CHURC1	uc001xhv.2;uc001xhw.2;uc021rup.1;uc010tsj.2;uc010tsk.2	NM_145165;NM_001204063;NM_001204064;NM_001204064;NM_001204064	ENST00000359118;ENST00000359118;ENST00000359118;ENST00000551947;ENST00000551947	ENSG00000258289
chr14	+	105953256	105955124	CRIP1	uc001yri.4	NM_001311	ENST00000392531	ENSG00000213145
chr14	+	105939342	105946500	CRIP2	uc010tyr.1;uc001yrc.2;uc001yrd.1;uc001yrf.1;uc001yrg.2	NM_001312;n/a;NM_001312;n/a;n/a	ENST00000483017;ENST00000483017;ENST00000329146;ENST00000548989;ENST00000548309	ENSG00000182809
chr14	-	73086003	73360809	DPF3	uc001xnc.2;uc001xnd.1;uc001xnf.2;uc010ari.1;uc010ttq.1	NM_012074;n/a;NM_012074;NM_012074;NM_012074	ENST00000556509;ENST00000557704;ENST00000381216;ENST00000541685;ENST00000541685	ENSG00000205683
chr14	-	34393420	34420284	EGLN3	uc001wry.3;uc001wsa.4	n/a;NM_022073	ENST00000250457;ENST00000250457	ENSG00000129521
chr14	+	74181824	74253896	ELMSAN1	uc001xot.3;uc010tud.1;uc001xou.3	NM_001043318;NM_194278	ENST00000286523;ENST00000394071	ENSG00000156030
chr14	-	64693750	64805268	ESR2	uc001xgy.2;uc001xgu.3;uc001xgv.3;uc001xgw.3;uc001xgx.3;uc010aqb.1;uc010aqc.1;uc001xha.1;uc001xgz.2;uc010aqd.1	NM_001214902;NM_001040275;NM_001040276;n/a;NM_001040276;n/a;NM_001437;NM_001437;NM_001214903;n/a	ENST00000554572;ENST00000353772;ENST00000554572;ENST00000554572;ENST00000554572;ENST00000341099;ENST00000341099;ENST00000341099;ENST00000358599;ENST00000555483	ENSG00000140009
chr14	+	76837689	76968180	ESRRB	uc001xso.3;uc001xsr.3;uc001xsq.1	n/a;NM_004452;NM_004452	ENST00000380887;ENST00000380887;ENST00000556177	ENSG00000119715
chr14	+	75745480	75748937	FOS	uc001xrn.3;uc010tva.2;uc010asi.3	NM_005252;NM_005252;NM_005252	ENST00000303562;ENST00000303562;ENST00000303562	ENSG00000170345
chr14	-	38059190	38064489	FOXA1	uc010tpz.2;uc001wuf.3	NM_004496;NM_004496	ENST00000250448;ENST00000250448	ENSG00000129514
chr14	+	29236286	29238871	FOXG1	uc001wqe.3	NM_005249	ENST00000313071	ENSG00000176165
chr14	-	89622515	90085494	FOXN3	uc001xxn.4;uc001xxo.4;uc010atk.3;uc001xxp.2	NM_005197;NM_001085471;NM_005197;NM_005197	ENST00000345097;ENST00000345097;ENST00000345097;ENST00000555855	ENSG00000053254
chr14	-	95234559	95236499	GSC	uc001ydu.3	NM_173849	ENST00000238558	ENSG00000133937
chr14	-	81646393	81687575	GTF2A1	uc001xvf.1;uc010atb.1;uc001xvg.1	NM_015859;NM_201595;NM_201595	ENST00000553612;ENST00000553612;ENST00000553612	ENSG00000165417
chr14	+	62162118	62214977	HIF1A	uc010tsc.1;uc001xfq.2;uc001xfr.2;uc001xfs.2;uc021rua.1;n/a	n/a;NM_001530;NM_181054;NM_001530;NM_001243084;n/a	ENST00000337138;ENST00000337138;ENST00000337138;ENST00000394997;ENST00000394997;n/a	ENSG00000100644
chr14	-	21677295	21737638	HNRNPC	uc001vzw.3;uc001vzx.3;uc001vzy.3;uc001vzz.3;uc001waa.3;uc001wac.3;uc001wad.3;uc010ail.3;uc010tlq.2;uc010tlr.2;uc001wae.3	NM_004500;n/a;NM_031314;NM_001077443;NM_001077442;n/a;n/a;NM_031314;n/a;NM_004500;NM_004500	ENST00000449098;ENST00000449098;ENST00000320084;ENST00000449098;ENST00000320084;ENST00000449098;ENST00000449098;ENST00000320084;ENST00000320084;ENST00000553753;ENST00000336053	ENSG00000092199
chr14	-	23742843	23768747	HOMEZ	uc001wja.2;uc001wjb.2	NM_020834;NM_020834	ENST00000357460;ENST00000357460	ENSG00000215271
chr14	+	105155942	105185947	INF2	uc001yoy.4;uc001ypb.2;uc001ypc.2;uc010awz.1	NM_032714;NM_022489;NM_001031714;NM_022489	ENST00000398337;ENST00000392634;ENST00000330634;ENST00000392634	ENSG00000203485
chr14	+	36003247	36006260	INSM2	uc001wth.1	NM_032594	ENST00000307169	ENSG00000168348
chr14	+	24629728	24635774	IRF9	uc010alj.3;uc001wmq.3	n/a;NM_006084	ENST00000396864;ENST00000558468	ENSG00000213928;ENSG00000259529
chr14	+	75894508	75939404	JDP2	uc010asj.3;uc010tvb.2;uc010tvc.2;uc001xrq.3	NM_001135047;NM_001135048;NM_130469;NM_001135049	ENST00000435893;ENST00000437176;ENST00000435893;ENST00000435893	ENSG00000140044
chr14	-	63173944	63568584	KCNH5	uc001xfx.3;uc001xfy.3;uc001xfz.1;uc001xga.3	NM_139318;NM_172375;NM_172376;NM_172375	ENST00000322893;ENST00000322893;ENST00000394968;ENST00000394964	ENSG00000140015
chr14	-	45393526	45431179	KLHL28	uc001wvq.3;uc001wvr.3;n/a	NM_017658;NM_017658;NM_017658	ENST00000396128;ENST00000396128;n/a	ENSG00000179454
chr14	-	65472891	65569227	MAX	uc001xic.1;uc001xie.1;uc001xif.1;uc001xig.1;uc001xih.1;uc001xii.1;uc001xij.1;uc001xik.3	NM_197957;NM_145113;NM_002382;NM_145112;NM_145113;NM_145112;NM_145116;NM_145114	ENST00000556979;ENST00000394606;ENST00000394606;ENST00000394606;ENST00000394606;ENST00000555667;ENST00000284165;ENST00000246163	ENSG00000125952
chr14	-	71050956	71067384	MED6	uc001xmf.3;uc010tth.2;uc010tti.2;uc001xmg.1;uc010ttj.2	NM_005466;NM_005466;n/a;NM_005466;n/a	ENST00000256379;ENST00000430055;ENST00000256379;ENST00000556495;ENST00000554870	ENSG00000133997
chr14	-	21966281	21979457	METTL3	uc001wbb.3;uc001wbc.3;uc010tlw.1;uc010tlx.2;uc021rox.1	n/a;NM_019852;n/a;NM_019852;n/a	ENST00000544500;ENST00000298717;ENST00000537163;ENST00000536201;ENST00000542054	ENSG00000165819
chr14	-	45672392	45722605	MIS18BP1	uc001wwf.3;uc010anh.2	NM_018353;n/a	ENST00000310806;ENST00000310806	ENSG00000129534
chr14	+	23305792	23316803	MMP14	uc001whc.3	NM_004995	ENST00000311852	ENSG00000157227
chr14	+	61201458	61435398	MNAT1	uc010apq.2;uc001xfd.3;uc001xfe.3	NM_001177963;NM_002431;NM_001177963	ENST00000556764;ENST00000261245;ENST00000261245	ENSG00000020426
chr14	+	105886185	105937057	MTA1	uc001yqx.3;uc001yqy.3;uc021seq.1;uc001yqz.1;uc001yra.1;uc001yrb.3	NM_004689;NM_001203258;NM_004689;NM_001203258;NM_001203258;NM_004689	ENST00000331320;ENST00000331320;ENST00000331320;ENST00000438610;ENST00000405646;ENST00000405646	ENSG00000182979
chr14	-	24686056	24701576	NEDD8	uc001wnn.2;uc001wno.2;uc001wnp.2	NM_006156;n/a;n/a	ENST00000250495;ENST00000396828;ENST00000533242	ENSG00000129559
chr14	+	24836144	24848810	NFATC4	uc010alr.3;uc010tok.2;uc010tol.2;uc010als.2;uc010tom.2;uc010ton.2;uc010too.2;uc010alt.3;uc010top.2;uc010toq.2;uc010alu.3;uc001wpc.3;uc010tor.2;uc010tos.2;uc010alv.3;uc010tot.2;uc010tou.2;uc010tov.2;uc010tow.2;uc010tox.2;uc001wpd.3;uc010toy.2;uc010toz.2;uc010tpa.2;uc010tpb.2	NM_001198967;NM_001136022;NM_001198966;n/a;NM_001136022;NM_001198966;NM_001198965;NM_001136022;NM_001198966;NM_001198965;n/a;NM_004554;NM_001198965;NM_001198966;NM_001136022;NM_001198966;NM_001198966;NM_001198965;NM_001198965;NM_001136022;NM_001198966;NM_001198965;NM_001136022;n/a;n/a	ENST00000413692;ENST00000413692;ENST00000413692;ENST00000556302;ENST00000424781;ENST00000424781;ENST00000424781;ENST00000539237;ENST00000539237;ENST00000539237;ENST00000557028;ENST00000250373;ENST00000250373;ENST00000422617;ENST00000422617;ENST00000422617;ENST00000557451;ENST00000422617;ENST00000557451;ENST00000557451;ENST00000555167;ENST00000555167;ENST00000555167;ENST00000555167;ENST00000555167	ENSG00000100968
chr14	-	35870715	35873960	NFKBIA	uc001wtf.4	NM_020529	ENST00000216797	ENSG00000100906
chr14	-	36985603	36989430	NKX2-1	uc001wtt.3;uc001wtu.3;uc001wtv.3	NM_003317;NM_001079668;NM_003317	ENST00000498187;ENST00000354822;ENST00000354822	ENSG00000136352
chr14	-	37049215	37051786	NKX2-8	uc001wtx.3	NM_014360	ENST00000258829	ENSG00000136327
chr14	+	33408458	34273382	NPAS3	uc001wrs.3;uc001wrt.3;uc001wru.3;uc001wrv.3;uc001wrw.3	NM_173159;NM_022123;NM_001164749;NM_001165893;n/a	ENST00000346562;ENST00000346562;ENST00000346562;ENST00000346562;ENST00000547068	ENSG00000151322
chr14	-	24549315	24584223	NRL	uc021rrk.1;uc001wlo.3;uc001wlp.3;uc001wlq.3	NM_006177;NM_006177;NM_006177;NM_006177	ENST00000397002;ENST00000397002;ENST00000397002;ENST00000561028	ENSG00000129535
chr14	-	57267424	57277184	OTX2	uc001xcp.3;uc021rtm.1;uc010aou.3;uc001xcq.3	NM_172337;n/a;NM_172337;NM_021728	ENST00000339475;ENST00000339475;ENST00000339475;ENST00000339475	ENSG00000165588
chr14	+	23789396	23795394	PABPN1	uc001wjj.3;uc001wjk.3	NM_004643;NM_004643	ENST00000397276;ENST00000216727	ENSG00000100836
chr14	+	96968712	97033453	PAPOLA	uc001yfo.3;uc001yfp.3;uc001yfq.3;uc001yfr.3;uc010avp.3;uc010twv.2	NM_001252007;NM_001252006;NM_032632;NM_032632;n/a;NM_032632	ENST00000557320;ENST00000557320;ENST00000216277;ENST00000216277;ENST00000216277;ENST00000216277	ENSG00000090060
chr14	+	37126772	37147011	PAX9	uc001wty.4;uc010amq.3	NM_006194;n/a	ENST00000402703;ENST00000361487	ENSG00000198807
chr14	-	67853699	67878828	PLEK2	uc001xjh.1	NM_016445	ENST00000216446	ENSG00000100558
chr14	+	39644386	39652422	PNN	uc001wuw.4	NM_002687	ENST00000216832	ENSG00000100941
chr14	-	23389732	23398661	PRMT5	uc001whl.1;uc001whm.1;uc001whn.1;uc010tnf.1;uc010tng.1;uc010tnh.1	NM_001039619;NM_006109;NM_001039619;n/a;NM_001039619;NM_006109	ENST00000397441;ENST00000324366;ENST00000397441;ENST00000397441;ENST00000397441;ENST00000324366	ENSG00000100462
chr14	-	75319735	75330537	PROX2	uc001xqp.2;uc001xqq.2;uc021rwo.1	NM_001243007;NM_001080408;NM_001080408	ENST00000556084;ENST00000556084;ENST00000556084	ENSG00000119608
chr14	+	103058995	103196913	RCOR1	uc001ymb.3	NM_015156	ENST00000262241	ENSG00000089902
chr14	+	72398816	73033238	RGS6	uc021rvv.1;uc001xna.4;uc010ttn.2;uc021rvw.1;uc021rvx.1;uc021rvy.1;uc021rvz.1;uc001xmx.4;uc001xmy.4;uc010tto.2;uc021rwa.1;uc021rwb.1;uc010arg.3;uc010ttp.1;uc021rwc.1	NM_001204423;NM_001204423;NM_001204424;NM_001204417;NM_001204418;NM_001204421;NM_001204422;NM_004296;NM_001204416;NM_004296;NM_001204419;NM_001204420;n/a;NM_001204418;NM_001204417	ENST00000553530;ENST00000553530;ENST00000553530;ENST00000554474;ENST00000553530;ENST00000554474;ENST00000553530;ENST00000553530;ENST00000553530;ENST00000553530;ENST00000553530;ENST00000553530;ENST00000553690;ENST00000434263;ENST00000554782	ENSG00000182732
chr14	+	92980124	93155334	RIN3	uc001yap.3;uc010auk.3;uc001yaq.3;uc001yar.1;uc001yas.1	NM_024832;n/a;NM_024832;NM_024832;NM_024832	ENST00000216487;ENST00000216487;ENST00000418924;ENST00000555589;ENST00000555589	ENSG00000100599
chr14	+	21387499	21424594	RNASE2	uc010aif.2;uc001vyl.1;n/a	NM_002934;NM_002934;NM_002934	ENST00000304625;ENST00000304625;n/a	ENSG00000169385
chr14	-	91337166	91526993	RPS6KA5	uc010twi.1;uc001xys.2;uc001xyt.3;uc010att.1	NM_004755;NM_004755;NM_182398;n/a	ENST00000261991;ENST00000261991;ENST00000418736;ENST00000554206	ENSG00000100784
chr14	-	21989231	22005337	SALL2	uc010tly.2;uc001wbe.3;uc001wbf.3;uc010tlz.1;uc001wbg.1;uc010tma.1	NM_005407;NM_005407;n/a;NM_005407;n/a;NM_005407	ENST00000327430;ENST00000327430;ENST00000317492;ENST00000327430;ENST00000327430;ENST00000327430	ENSG00000165821
chr14	-	61111416	61116155	SIX1	uc001xfb.4	NM_005982	ENST00000247182	ENSG00000126778
chr14	-	61176255	61191039	SIX4	uc001xfc.3;uc010app.1	NM_017420;NM_017420	ENST00000216513;ENST00000556952	ENSG00000100625
chr14	+	60975937hg_19_TranscriptionF_MASTER_FINAL_15_nonChr6Haps	60978525	SIX6	uc001xfa.4	NM_007374	ENST00000327720	ENSG00000184302
chr14	+	78174424	78183941	SLIRP	uc001xue.4	NM_031210	ENST00000557342	ENSG00000119705
chr14	+	62229074	62263146	SNAPC1	uc001xft.3	NM_003082	ENST00000216294	ENSG00000023608
chr14	-	78183943	78227497	SNW1	uc001xuf.3;uc010tvm.2;uc010tvn.1	NM_012245;NM_012245;n/a	ENST00000261531;ENST00000261531;ENST00000555761	ENSG00000100603
chr14	-	35030617	35099366	SNX6	uc001wse.1;uc001wsf.1;uc010tpm.1;uc010amm.1	NM_021249;NM_152233;n/a;n/a	ENST00000396526;ENST00000396526;ENST00000396526;ENST00000355110	ENSG00000129515
chr14	+	70193618	70238722	SRSF5	uc001xll.3;uc021rvj.1;uc001xln.1;uc001xlo.3;uc001xlp.3	NM_006925;NM_006925;NM_006925;NM_001039465;NM_006925	ENST00000553521;ENST00000553521;ENST00000554465;ENST00000394366;ENST00000553521	ENSG00000100650
chr14	-	31363004	31495607	STRN3	uc001wqu.2;uc001wqv.2;uc010tpj.1	NM_001083893;NM_014574;n/a	ENST00000355683;ENST00000355683;ENST00000355683	ENSG00000196792
chr14	-	21819630	21852425	SUPT16H	uc001wan.2;uc001wao.2;uc001waq.2	n/a;NM_007192;n/a	ENST00000557394;ENST00000216297;ENST00000555943	ENSG00000092201
chr14	-	55880929	55907263	TBPL2	uc001xby.3	NM_199047	ENST00000247219	ENSG00000182521
chr14	+	51706885	51724372	TMX1	uc010tqr.1;uc001wza.4;uc010aoa.3	n/a;NM_030755;NM_030755	ENST00000555574;ENST00000457354;ENST00000457354	ENSG00000139921
chr14	+	21945334	21967319	TOX4	uc001way.3;uc001waz.3;uc010tlu.2;uc010tlv.2	n/a;NM_014828;NM_014828;n/a	ENST00000476180;ENST00000405508;ENST00000405508;ENST00000405508	ENSG00000092203
chr14	-	51441980	51562422	TRIM9	uc001wyx.4;uc001wyy.2;uc001wyz.4	NM_015163;NM_052978;NM_052978	ENST00000298355;ENST00000338969;ENST00000360392	ENSG00000100505
chr14	-	92434242	92506403	TRIP11	uc010auf.2;uc001xzy.3;uc001xzz.4	NM_004239;NM_004239;n/a	ENST00000267622;ENST00000267622;ENST00000555105	ENSG00000100815
chr14	+	76127550	76421425	TTLL5	uc001xrv.3;uc001xrw.2;uc010ask.2;uc001xrx.3;uc001xry.1;uc001xrz.3;uc001xsa.3	n/a;n/a;NM_015072;NM_015072;n/a;NM_015072;NM_015072	ENST00000556977;ENST00000556173;ENST00000557636;ENST00000298832;ENST00000557636;ENST00000556893;ENST00000298832	ENSG00000119685
chr14	+	74706174	74729441	VSX2	uc001xpq.3	NM_182894	ENST00000261980	ENSG00000119614
chr14	-	55405655	55493819	WDHD1	uc010aom.2;uc001xbm.2;uc001xbn.2	n/a;NM_007086;NM_001008396	ENST00000360586;ENST00000360586;ENST00000360586	ENSG00000198554
chr14	-	104163953	104181823	XRCC3	uc001ynx.4;uc001yny.4;uc001ynz.4;uc001yoa.4	NM_001100119;NM_005432;NM_001100118;NM_005432	ENST00000555055;ENST00000555055;ENST00000352127;ENST00000554913	ENSG00000126215
chr14	+	100705101	100744804	YY1	uc001ygy.1	NM_003403	ENST00000262238	ENSG00000100811
chr14	+	64970702	65000408	ZBTB1	uc001xhh.4;uc010aqg.3;uc001xhi.2;n/a	NM_001123329;NM_001123329;NM_014950;NM_001123329	ENST00000394712;ENST00000394712;ENST00000358738;n/a	ENSG00000126804
chr14	-	64915823	64971931	ZBTB25	uc001xhc.3;uc001xhf.3;uc001xhg.3	n/a;NM_006977;NM_006977	ENST00000555220;ENST00000261683;ENST00000394715	ENSG00000089775
chr14	+	105266932	105271048	ZBTB42	uc001ypp.3;uc021sem.1	NM_001137601;NM_001137601	ENST00000555360;ENST00000342537	ENSG00000179627
chr14	+	89029252	89079853	ZC3H14	uc001xww.3;uc001xwx.3;uc010twd.2;uc010twe.2;uc010twf.2;uc001xwy.3;uc010twg.2;uc001xxa.3;uc001xxb.3;uc001xxc.3	NM_024824;NM_207660;NM_001160103;NM_001160104;n/a;NM_207661;NM_207660;NM_024824;NM_207662;NM_207662	ENST00000251038;ENST00000251038;ENST00000251038;ENST00000251038;ENST00000251038;ENST00000251038;ENST00000251038;ENST00000251038;ENST00000251038;ENST00000251038	ENSG00000100722
chr14	-	23990063	24020858	ZFHX2	uc010akq.3;uc001wke.3;uc010tno.2	NM_033400;n/a;NM_033400	ENST00000419474;ENST00000419474;ENST00000560206	ENSG00000136367
chr14	-	69254371	69262960	ZFP36L1	uc001xkh.2;uc001xki.2;uc021rve.1	NM_004926;NM_001244698;NM_001244701	ENST00000439696;ENST00000439696;ENST00000439696	ENSG00000185650
chr14	-	68213236	68283306	ZFYVE26	uc001xka.2;uc010tsz.1;uc001xkb.3;uc001xkc.4;uc010tta.2	NM_015346;n/a;n/a;NM_015346;NM_015346	ENST00000347230;ENST00000347230;ENST00000557306;ENST00000555452;ENST00000557366	ENSG00000072121
chr14	-	21558204	21572863	ZNF219	uc001vzr.2;uc001vzs.2;uc010aik.1	NM_016423;NM_001101672;NM_001102454	ENST00000360947;ENST00000421093;ENST00000451119	ENSG00000165804
chr14	+	74318673	74398991	ZNF410	uc010ary.2;uc010tuf.2;uc001xoz.2;uc001xpa.2;uc001xpb.2;uc010arz.2;uc010tug.2;uc010tuh.2;uc010tui.2;uc010tuj.2;uc001xoy.2	n/a;n/a;NM_021188;NM_001242928;NM_001242926;NM_001242924;n/a;NM_001242927;n/a;NM_001242928;n/a	ENST00000540593;ENST00000324593;ENST00000555044;ENST00000398139;ENST00000324593;ENST00000555044;ENST00000555044;ENST00000555044;ENST00000555044;ENST00000555044;ENST00000556551	ENSG00000119725;ENSG00000258653
chr14	+	102783713	102809044	ZNF839	uc001ylo.2;uc001ylp.2;uc010awk.1;uc001ylq.1;uc001ylr.2;uc001yls.2;uc001ylt.2	NM_018335;n/a;NM_018335;NM_018335;NM_018335;NM_018335;NM_018335	ENST00000262236;ENST00000262236;ENST00000262236;ENST00000559098;ENST00000262236;ENST00000262236;ENST00000557803	ENSG00000022976
chr15	-	100511642	100882183	ADAMTS17	uc002bvv.1;uc002bvw.1;uc002bvx.1	NM_139057;n/a;NM_139057	ENST00000268070;ENST00000557896;ENST00000378898	ENSG00000140470
chr15	-	73043707	73076667	ADPGK	uc002ave.4;uc010ukw.2;uc002avf.4;uc002avg.4;uc002avh.4;uc002avi.4;n/a	NM_031284;NM_031284;NM_031284;NM_031284;n/a;NM_031284;n/a	ENST00000562621;ENST00000311669;ENST00000311669;ENST00000311669;ENST00000311669;ENST00000567941;n/a	ENSG00000159322
chr15	-	69070874	69113261	ANP32A	uc002arl.3	NM_006305	ENST00000465139	ENSG00000140350
chr15	+	74833547	74890472	ARID3B	uc002ayc.3;uc002ayd.3;uc002aye.3;uc010bjs.1	NM_006465;NM_006465;NM_006465;NM_006465	ENST00000569680;ENST00000346246;ENST00000346246;ENST00000346246	ENSG00000179361
chr15	+	80696691	80890277	ARNT2	uc002bfq.3;uc002bfr.3;uc010unm.2;uc002bfs.3	n/a;NM_014862;NM_014862;NM_014862	ENST00000529181;ENST00000303329;ENST00000533983;ENST00000533983	ENSG00000172379
chr15	+	91260578	91358686	BLM	uc002bpr.3;uc010bnx.3;uc010uqh.2;uc010uqi.2	NM_000057;NM_000057;NM_000057;n/a	ENST00000355112;ENST00000355112;ENST00000355112;ENST00000355112	ENSG00000197299
chr15	-	83924654	83953468	BNC1	uc010uos.1;uc002bjt.1	NM_001717;NM_001717	ENST00000345382;ENST00000345382	ENSG00000169594
chr15	-	83685180	83736106	BTBD1	uc002bjn.3;uc002bjo.3	NM_025238;NM_001011885	ENST00000261721;ENST00000261721	ENSG00000064726
chr15	-	100940599	101084925	CERS3	uc002bvz.3;uc002bwa.3;uc002bwb.3	NM_178842;NM_178842;NM_178842	ENST00000284382;ENST00000284382;ENST00000284382	ENSG00000154227
chr15	+	93429398	93571237	CHD2	uc002bsm.2;uc002bsn.3;uc002bso.1;uc002bsp.3;uc010urb.2;uc010bof.1;uc010bog.1;uc010boh.1	n/a;NM_001042572;NM_001271;NM_001271;NM_001042572;n/a;n/a;n/a	ENST00000556930;ENST00000420239;ENST00000557381;ENST00000394196;ENST00000536619;ENST00000309818;ENST00000557381;ENST00000557381	ENSG00000173575
chr15	-	49417470	49447854	COPS2	uc001zxf.3;uc001zxh.3;uc010ufa.2	NM_004236;NM_001143887;NM_004236	ENST00000388901;ENST00000388901;ENST00000388901	ENSG00000166200
chr15	+	91073197	91188577	CRTC3	uc002bpn.3;uc002bpo.3;uc002bpp.3	n/a;NM_001042574;NM_022769	ENST00000560098;ENST00000420329;ENST00000420329	ENSG00000140577
chr15	-	65952956	66084631	DENND4A	uc002aph.3;uc002api.3;uc002apj.3;uc010ujj.1	NM_005848;NM_001144823;NM_005848;NM_005848	ENST00000443035;ENST00000443035;ENST00000443035;ENST00000568515	ENSG00000174485
chr15	+	49170289	49172380	EID1	uc001zxc.1	NM_014335	ENST00000530028	ENSG00000255302
chr15	-	44064797	44091335	ELL3	uc001zsv.1;uc001zsw.1;uc001zsx.1	NM_025165;NM_025165;NM_025165	ENST00000467869;ENST00000319359;ENST00000417761	ENSG00000128886;ENSG00000262560
chr15	-	48700502	48937985	FBN1	uc010beo.2;uc001zwx.2	n/a;NM_000138	ENST00000316623;ENST00000316623	ENSG00000166147
chr15	+	60296420	60328408	FOXB1	uc002agj.1;uc010bgh.1;n/a	NM_012182;n/a;NM_012182	ENST00000396057;ENST00000560857;n/a	ENSG00000171956
chr15	-	50569388	50647605	GABPB1	uc001zya.3;uc001zyb.3;uc010ufg.2;uc001zyc.3;uc001zyd.3;uc001zye.3;uc001zyf.3	NM_016654;NM_005254;NM_005254;NM_181427;NM_016655;NM_002041;NM_181427	ENST00000380877;ENST00000380877;ENST00000380877;ENST00000359031;ENST00000359031;ENST00000359031;ENST00000359031	ENSG00000104064
chr15	-	59930260	59949737	GTF2A2	uc002agg.3	NM_004492	ENST00000396060	ENSG00000140307
chr15	+	77713242	77777945	HMG20A	uc002bcq.1;uc002bcr.3;uc002bcs.3	n/a;NM_018200;NM_018200	ENST00000560986;ENST00000381714;ENST00000336216	ENSG00000140382
chr15	+	81475092	81605104	IL16	uc002bgc.2;uc010blq.1;uc002bge.4;uc010unp.2;uc021ssg.1;uc002bgg.3;uc021ssh.1;uc002bgi.1;uc002bgj.3;uc021ssi.1;uc002bgl.1;uc010unq.1	n/a;NM_172217;n/a;NM_172217;NM_001172128;NM_001172128;NM_172217;NM_004513;NM_004513;NM_004513;NM_004513;NM_004513	ENST00000560241;ENST00000559388;ENST00000394660;ENST00000394660;ENST00000394660;ENST00000394660;ENST00000394660;ENST00000560115;ENST00000394660;ENST00000394660;ENST00000558857;ENST00000558332	ENSG00000172349
chr15	+	76629146	76634816	ISL2	uc002bbw.1;uc021sqw.1	NM_145805;NM_145805	ENST00000290759;ENST00000290759	ENSG00000159556
chr15	+	31619082	31670102	KLF13	uc001zfo.3	NM_015995	ENST00000307145	ENSG00000169926
chr15	-	86302558	86338189	KLHL25	uc002bly.3;n/a	NM_022480;NM_022480	ENST00000337975;n/a	ENSG00000183655
chr15	-	71123888	71146498	LARP6	uc002ass.3;uc002ast.3	NM_018357;NM_197958	ENST00000299213;ENST00000344870	ENSG00000166173
chr15	-	52230221	52263958	LEO1	uc002abo.3;uc010bfd.3	NM_138792;NM_138792	ENST00000299601;ENST00000299601	ENSG00000166477
chr15	+	100106132	100256629	MEF2A	uc002bve.3;uc002bvf.3;uc002bvg.3;uc010bos.3;uc010urv.2;uc002bvi.3;uc010urw.2;uc010bot.3	NM_001171894;NM_005587;NM_001171894;NM_001130926;NM_001130927;NM_001171894;NM_005587;NM_001130928	ENST00000338042;ENST00000354410;ENST00000338042;ENST00000338042;ENST00000338042;ENST00000557942;ENST00000354410;ENST00000557942	ENSG00000068305
chr15	-	37183221	37393500	MEIS2	uc001zjj.3;uc001zjk.3;uc001zjl.3;uc010ucj.2;uc001zjm.3;uc001zjn.3;uc001zjo.3;uc001zjp.3;uc001zjr.3;uc001zjs.3;uc001zjt.3;uc001zju.3	NM_170675;NM_170676;NM_172315;NM_170676;NM_172316;NM_172316;NM_170677;NM_170674;NM_170675;NM_170676;NM_001220482;NM_002399	ENST00000560702;ENST00000560702;ENST00000397624;ENST00000397624;ENST00000397624;ENST00000444725;ENST00000444725;ENST00000444725;ENST00000382766;ENST00000382766;ENST00000338564;ENST00000340545	ENSG00000134138
chr15	-	90293097	90294540	MESP1	uc002bol.3	NM_018670	ENST00000300057	ENSG00000166823
chr15	+	90303821	90321982	MESP2	uc010uqa.2;uc002bon.3	n/a;NM_001039958	ENST00000560219;ENST00000341735	ENSG00000188095
chr15	+	41913763	42062141	MGA	uc001zog.1;uc010ucy.2;uc010ucz.2;uc010uda.1;uc001zoi.3	NM_001080541;NM_001164273;NM_001080541;NM_001164273;n/a	ENST00000563576;ENST00000219905;ENST00000219905;ENST00000570161;ENST00000566288	ENSG00000174197
chr15	+	23810453	23856711	MKRN3	uc001ywh.4;uc010ayi.1;uc001ywi.3	NM_005664;NM_005664;n/a	ENST00000314520;ENST00000564592;ENST00000568252	ENSG00000179455
chr15	+	79165171	79190074	MORF4L1	uc010bli.1;uc010blj.1;uc002bel.3;uc002bem.3;uc010une.2	n/a;n/a;NM_206839;NM_006791;n/a	ENST00000558522;ENST00000558893;ENST00000331268;ENST00000426013;ENST00000426013	ENSG00000185787
chr15	-	48431628	48470558	MYEF2	uc001zwg.4;uc001zwh.4;uc001zwi.4;uc001zwj.4;uc001zwl.3	n/a;NM_016132;NM_016132;NM_016132;n/a	ENST00000558289;ENST00000324324;ENST00000324324;ENST00000324324;ENST00000561351	ENSG00000104177
chr15	-	29560352	29562020	NDNL2	uc001zco.3	NM_138704	ENST00000332303	ENSG00000185115
chr15	-	23930553	23932450	NDN	uc001ywk.3	NM_002487	ENST00000331837	ENSG00000182636
chr15	+	72102893	72110597	NR2E3	uc002ath.1;uc002ati.3	NM_016346;NM_014249	ENST00000398840;ENST00000567496	ENSG00000031544
chr15	+	96869156	96883492	NR2F2	uc002btp.3;uc010uri.2;uc010urj.2;uc010urk.2	NM_001145155;NM_021005;NM_001145156;NM_001145157	ENST00000394171;ENST00000394166;ENST00000394171;ENST00000394171	ENSG00000185551
chr15	-	53049352	53082209	ONECUT1	uc002aci.1	NM_004498	ENST00000305901	ENSG00000169856
chr15	-	101844132	102030187	PCSK6	uc010bpd.3;uc002bwy.3;uc010bpe.3;uc002bxa.2;uc002bxb.2;uc002bxc.1;uc002bxd.1;uc002bxe.3;uc002bxg.1	NM_002570;NM_002570;NM_138319;NM_138320;NM_138321;NM_138324;NM_138323;NM_138325;NM_138322	ENST00000561177;ENST00000561177;ENST00000561177;ENST00000561109;ENST00000559678;ENST00000398181;ENST00000398181;ENST00000561444;ENST00000398181	ENSG00000140479
chr15	+	85523743	85682376	PDE8A	uc021stv.1;uc002blh.3;uc002bli.3;uc002blj.3;uc010bnc.3;uc010bnd.3;uc002blk.3;uc002bll.3	NM_001243137;NM_002605;NM_173454;n/a;NM_002605;n/a;n/a;NM_001243137	ENST00000557957;ENST00000310298;ENST00000310298;ENST00000310298;ENST00000310298;ENST00000310298;ENST00000560789;ENST00000561024	ENSG00000073417
chr15	+	68346571	68480404	PIAS1	uc010ujx.2;uc002aqz.3	NM_016166;NM_016166	ENST00000249636;ENST00000249636	ENSG00000033800
chr15	+	74287013	74340155	PML	uc002awj.1;uc002awk.3;uc002awl.3;uc002awm.3;uc002awn.3;uc002awo.3;uc002awp.3;uc002awq.3;uc002awr.3;uc002aws.3;uc002awt.3;uc002awu.3;uc002awv.3;uc010ule.2;uc002aww.1;uc002awx.3;uc002awy.3	n/a;NM_033239;NM_033246;NM_033240;NM_033244;NM_033250;NM_033247;NM_033244;NM_002675;NM_033249;NM_033246;NM_033246;NM_033238;n/a;NM_033246;NM_033246;n/a	ENST00000563500;ENST00000268059;ENST00000435786;ENST00000435786;ENST00000268059;ENST00000354026;ENST00000395132;ENST00000395135;ENST00000395135;ENST00000395135;ENST00000395135;ENST00000565898;ENST00000565898;ENST00000565898;ENST00000564725;ENST00000436891;ENST00000563500	ENSG00000140464
chr15	-	55838220	55881050	PYGO1	uc010bfl.1;uc002adf.1	NM_015617;NM_015617	ENST00000563719;ENST00000302000	ENSG00000171016
chr15	+	40987326	41024356	RAD51	uc001zmi.4;uc010bbw.3;uc010bbx.3;uc001zml.4;uc001zmm.1;uc001zmn.1	NM_002875;NM_001164270;NM_133487;NM_001164269;n/a;n/a	ENST00000267868;ENST00000267868;ENST00000267868;ENST00000267868;ENST00000531277;ENST00000532743	ENSG00000051180
chr15	-	56379478	56535483	RFX7	uc002adn.1;uc010ugk.1;uc010bfn.3	NM_022841;NM_022841;NM_022841	ENST00000559847;ENST00000559847;ENST00000423270	ENSG00000181827
chr15	-	60780482	61521502	RORA	uc002agt.4;uc021sni.1;uc002agv.3;uc002agw.3;uc002agx.3	NM_134262;NM_134262;NM_134260;NM_002943;NM_134261	ENST00000335670;ENST00000335670;ENST00000335670;ENST00000335670;ENST00000335670	ENSG00000069667
chr15	+	41709301	41775761	RTF1	uc001zny.3	NM_015138	ENST00000389629	ENSG00000137815
chr15	+	85174690	85185694	SCAND2	uc002bks.3;uc002bkt.2;uc002bku.2	n/a;n/a;n/a	ENST00000348993;ENST00000348993;ENST00000348993	ENSG00000176700
chr15	-	76640526	77197744	SCAPER	uc010bkr.3;uc002bbx.3;uc002bby.3;uc002bbz.1;uc002bca.1;uc002bcb.1;uc002bcc.1	NM_001145923;NM_001145923;NM_020843;NM_020843;NM_001145923;NM_020843;NM_020843	ENST00000563290;ENST00000538941;ENST00000563290;ENST00000303521;ENST00000563290;ENST00000563290;ENST00000564590	ENSG00000140386
chr15	-	75661719	75748124	SIN3A	uc002bai.3;uc002baj.3;uc010uml.2;uc002bak.4	NM_015477;NM_001145358;NM_001145357;n/a	ENST00000394947;ENST00000394947;ENST00000394947;ENST00000567289	ENSG00000169375
chr15	+	68117940	68126174	SKOR1	uc002aqy.1	NM_001031807	ENST00000389002	ENSG00000188779
chr15	-	59171243	59225852	SLTM	uc002afn.3;uc002afo.3;uc002afp.3;uc002afq.3;uc010bgd.3;uc002afr.1	NM_001013843;NM_001013843;NM_024755;n/a;n/a;n/a	ENST00000380516;ENST00000380516;ENST00000380516;ENST00000380516;ENST00000380516;ENST00000480144	ENSG00000137776
chr15	+	67358194	67487533	SMAD3	uc002aqj.3;uc010ujr.2;uc010ujs.2;uc010ujt.2	NM_005902;NM_001145102;NM_001145103;NM_001145104	ENST00000327367;ENST00000327367;ENST00000327367;ENST00000327367	ENSG00000166949
chr15	+	66994673	67074337	SMAD6	uc002aqf.3;uc010bhx.3;uc002aqg.3	NM_005585;NM_005585;NM_001142861	ENST00000288840;ENST00000288840;ENST00000338426	ENSG00000137834
chr15	-	66782665	66790146	SNAPC5	uc002apu.1;uc002apt.1	NM_006049;n/a	ENST00000395589;ENST00000565387	ENSG00000174446;ENSG00000261351
chr15	-	78287326	78369994	TBC1D2B	uc002bcy.4;uc010bla.3;uc002bda.3	NM_144572;NM_015079;NM_015079	ENST00000300584;ENST00000300584;ENST00000472786	ENSG00000167202
chr15	+	57210322	57580714	TCF12	uc010ugm.1;uc010ugn.1;uc002aea.3;uc002aeb.3;uc002aec.3;uc002aed.3;uc010bfs.3;uc002aee.3;uc010bft.3;uc010ugo.2;uc010ugp.2;uc010ugq.2;uc010ugr.1	NM_207038;NM_207037;NM_207036;NM_207037;NM_207038;NM_003205;n/a;NM_207040;NM_207040;n/a;NM_207037;NM_207040;NM_207040	ENST00000557843;ENST00000452095;ENST00000438423;ENST00000438423;ENST00000267811;ENST00000267811;ENST00000267811;ENST00000343827;ENST00000343827;ENST00000343827;ENST00000452095;ENST00000267811;ENST00000561449	ENSG00000140262
chr15	-	71173680	71184772	THAP10	uc002asv.3	NM_020147	ENST00000249861	ENSG00000129028
chr15	-	90118713	90174287	TICRR	uc002boe.3;uc021sug.1	NM_152259	ENST00000561095;ENST00000560985;ENST00000268138	ENSG00000140534
chr15	-	70340542	70390256	TLE3	uc002ask.2;uc002asl.2;uc010ukd.1;uc002asm.2;uc002asn.2;uc002aso.2;uc002asp.2;uc010bil.1;uc010bim.1	NM_020908;NM_001105192;NM_001105192;NM_005078;NM_020908;NM_005078;NM_020908;NM_001105192;n/a	ENST00000558939;ENST00000558939;ENST00000558939;ENST00000558939;ENST00000558939;ENST00000558939;ENST00000558939;ENST00000558939;ENST00000537387	ENSG00000140332
chr15	-	43699411	43802707	TP53BP1	uc001zrp.3;uc010udp.2;uc001zrq.4;uc001zrr.4;uc001zrs.3;uc010udq.1	n/a;NM_001141979;NM_001141979;NM_001141980;NM_005657;NM_005657	ENST00000476454;ENST00000382044;ENST00000382044;ENST00000382044;ENST00000263801;ENST00000572085	ENSG00000067369
chr15	+	45021218	45060025	TRIM69	uc001zue.3;uc001zuf.2;uc001zug.1;uc001zuh.1;uc001zui.1;uc010bdy.1	n/a;NM_182985;NM_182985;NM_080745;n/a;n/a	ENST00000560141;ENST00000559390;ENST00000559390;ENST00000559390;ENST00000559390;ENST00000559390	ENSG00000185880
chr15	+	64680002	64747502	TRIP4	uc002anm.3	NM_016213	ENST00000261884	ENSG00000103671
chr15	-	25582395	25684175	UBE3A	uc001zar.3;uc001zaq.3;uc001zas.3;uc001zat.3;uc001zau.2	NM_130838;NM_000462;NM_130839;NM_130838;n/a	ENST00000438097;ENST00000232165;ENST00000232165;ENST00000232165;ENST00000232165	ENSG00000114062
chr15	+	80351909	80430735	ZFAND6	uc002bfe.2;uc002bff.2;uc002bfg.2;uc021srv.1;uc021srw.1;uc021srx.1;uc021sry.1;uc002bfh.2;uc002bfi.2	NM_019006;NM_001242911;NM_001242917;NM_001242918;NM_001242912;NM_001242913;NM_001242914;NM_001242916;NM_001242915	ENST00000261749;ENST00000261749;ENST00000261749;ENST00000261749;ENST00000261749;ENST00000261749;ENST00000261749;ENST00000559775;ENST00000559835	ENSG00000086666
chr15	-	42705020	42764516	ZFP106	uc001zpu.3;uc001zpw.3;uc001zpv.3;uc001zpx.3;uc010udh.1;uc001zpy.1	NM_022473;NM_022473;NM_022473;NM_022473;NM_022473;NM_022473	ENST00000263805;ENST00000263805;ENST00000263805;ENST00000263805;ENST00000263805;ENST00000263805	ENSG00000103994
chr15	-	56922373	57210697	ZNF280D	uc002adt.3;uc010bfp.3;uc002adu.3;uc002adv.3;uc010bfq.3;uc002adw.1;uc010bfr.1;uc002adx.3;uc002ady.3	n/a;n/a;NM_017661;NM_001002843;NM_001002843;NM_001002843;n/a;NM_001002844;NM_001002844	ENST00000558067;ENST00000558067;ENST00000559237;ENST00000559237;ENST00000559237;ENST00000559000;ENST00000558002;ENST00000558320;ENST00000558320	ENSG00000137871
chr15	+	85291817	85349663	ZNF592	uc002bld.3;uc010upb.2	NM_014630;n/a	ENST00000299927;ENST00000299927	ENSG00000166716
chr15	+	64752940	64978266	ZNF609	uc002ann.3;uc010bgy.3	NM_015042;n/a	ENST00000326648;ENST00000416172	ENSG00000180357;ENSG00000259220
chr15	+	90544751	90625432	ZNF710	uc002bov.2	NM_198526	ENST00000268154	ENSG00000140548
chr15	-	35270541	35280497	ZNF770	uc001ziw.3;n/a	NM_014106;NM_014106	ENST00000356321;n/a	ENSG00000198146
chr15	+	90895476	90904715	ZNF774	uc002bpk.4	NM_001004309	ENST00000354377	ENSG00000196391
chr15	-	43650369	43662258	ZSCAN29	uc001zrj.1;uc001zrk.1;uc001zrl.1;uc010bdf.1;uc010bdg.1;uc001zrm.3	NM_152455;NM_152455;n/a;n/a;NM_152455;NM_152455	ENST00000396976;ENST00000396976;ENST00000396976;ENST00000396976;ENST00000396972;ENST00000566849	ENSG00000140265
chr15	+	85144248	85166947	ZSCAN2	uc002bkp.3;uc002bkq.3;uc010bmz.1;uc002bkr.3;uc010bna.3;uc010uox.1;uc010uoy.1;uc010uoz.1	NM_017894;NM_001007072;NM_181877;NM_181877;NM_181877;NM_001007072;NM_001007072;NM_001007072	ENST00000334141;ENST00000379358;ENST00000448803;ENST00000448803;ENST00000448803;ENST00000448803;ENST00000448803;ENST00000448803	ENSG00000176371
chr16	-	4746510	4784378	ANKS3	uc010uxr.2;uc002cxh.2;uc002cxi.2;uc002cxj.2;uc002cxk.3;uc010uxs.2;uc021tcj.1;uc021tck.1;uc002cxm.3	n/a;n/a;NM_133450;NM_133450;n/a;NM_133450;n/a;NM_001242929;n/a	ENST00000446014;ENST00000446014;ENST00000304283;ENST00000304283;ENST00000304283;ENST00000304283;ENST00000304283;ENST00000304283;ENST00000450067	ENSG00000168096
chr16	+	10479911	10577495	ATF7IP2	uc002czu.3;uc002czv.3;uc010uyo.2;uc010uyp.2;uc002czw.3;uc010uyq.2	NM_024997;n/a;n/a;NM_024997;NM_024997;n/a	ENST00000396560;ENST00000396559;ENST00000396560;ENST00000396560;ENST00000396560;ENST00000396560	ENSG00000166669
chr16	+	81069457	81080951	ATMIN	uc002ffz.1;uc002fga.2;uc010vnn.1;uc002fgb.1	NM_015251;NM_015251;n/a;NM_015251	ENST00000299575;ENST00000564241;ENST00000564241;ENST00000566488	ENSG00000166454
chr16	+	87984237	88110924	BANP	uc002fko.1;uc002fkp.3;uc002fkq.3;uc002fks.4;uc010vov.2;uc010vow.2;uc021tml.1;uc002fkr.3	NM_001173539;NM_079837;NM_017869;NM_001173541;NM_001173540;NM_001173539;NM_001173542;NM_001173543	ENST00000538234;ENST00000393208;ENST00000393208;ENST00000393208;ENST00000355163;ENST00000286122;ENST00000538234;ENST00000393207	ENSG00000172530
chr16	-	29454225	29466285	BOLA2	uc002dsr.3;uc002dso.3	n/a;n/a	ENST00000330978;ENST00000568556	ENSG00000183336;ENSG00000261740
chr16	-	29464913	29466285	BOLA2B-A	uc002dss.3	NM_001039182	ENST00000330978	ENSG00000183336
chr16	-	30204255	30205627	BOLA2B-B	uc002dxb.3	NM_001039182	ENST00000305321	ENSG00000169627
chr16	-	50352928	50402845	BRD7	uc002ege.2;uc021thx.1	NM_001173984;NM_013263	ENST00000394688;ENST00000394688	ENSG00000166164
chr16	-	58147496	58163296	C16orf80	uc002enb.1;uc021tje.1	NM_013242;NM_013242	ENST00000262498;ENST00000562622	ENSG00000070761
chr16	-	8946801	8962863	CARHSP1	uc002czh.1;uc002czi.1	NM_001042476;NM_014316	ENST00000396593;ENST00000396593	ENSG00000153048
chr16	-	88941262	89043504	CBFA2T3	uc002fmk.2;uc002fml.2;uc002fmm.2;uc010cif.1;uc002fmn.2	NM_175931;NM_175931;NM_005187;NM_005187;NM_175931	ENST00000327483;ENST00000327483;ENST00000268679;ENST00000569464;ENST00000268679	ENSG00000129993
chr16	+	67063049	67134958	CBFB	uc002era.3;uc002erb.3;uc010vja.2	NM_001755;NM_022845;NM_001755	ENST00000290858;ENST00000290858;ENST00000290858	ENSG00000067955
chr16	+	28565248	28603111	CCDC101	uc002dqf.3	NM_138414	ENST00000317058	ENSG00000176476
chr16	-	66788878	66835523	CCDC79	uc010viv.2;uc002eqc.1;uc002eqd.1	NM_001136505;n/a;n/a	ENST00000433154;ENST00000313294;ENST00000561333	ENSG00000249961
chr16	+	68771194	68869444	CDH1	uc002ewg.1;uc010cfg.1;uc010vlj.1	NM_004360;NM_004360;n/a	ENST00000261769;ENST00000261769;ENST00000261769	ENSG00000039068
chr16	-	22357256	22385938	CDR2	uc002dkn.3	NM_001802	ENST00000268383	ENSG00000140743
chr16	-	67862059	67881361	CENPT	uc010vkc.2;uc002eun.4;uc010vkd.1;uc010vke.1	n/a;NM_025082;n/a;n/a	ENST00000569862;ENST00000562787;ENST00000440851;ENST00000569862	ENSG00000102901
chr16	+	53088944	53361414	CHD9	uc002egy.3;uc002egz.1;uc002ehb.3;uc002ehc.3;uc002ehd.2;uc002ehe.1;uc002ehf.3;uc002ehg.2;uc010cbw.3	NM_025134;n/a;NM_025134;NM_025134;NM_025134;n/a;NM_025134;NM_025134;NM_025134	ENST00000566029;ENST00000447540;ENST00000566029;ENST00000447540;ENST00000565803;ENST00000569225;ENST00000566029;ENST00000447540;ENST00000566029	ENSG00000177200
chr16	-	89710843	89724129	CHMP1A	uc002fnt.3;uc002fnu.3;uc002fnv.3	NM_001083314;NM_002768;NM_001083314	ENST00000547687;ENST00000397901;ENST00000397901	ENSG00000131165
chr16	+	10971054	11018840	CIITA	uc002dag.2;uc002dah.2;uc010bup.1;uc002dai.4;uc002daj.4;uc002dak.4	NM_000246;NM_000246;n/a;NM_000246;NM_000246;NM_000246	ENST00000570546;ENST00000570546;ENST00000324288;ENST00000324288;ENST00000324288;ENST00000324288	ENSG00000179583
chr16	-	58553854	58663750	CNOT1	uc002ent.3;uc010vik.2;uc002enu.4;uc002env.3;uc002enw.3;uc002enx.3;uc002enz.1	n/a;NM_016284;NM_016284;NM_016284;NM_206999;NM_206999;n/a	ENST00000563130;ENST00000317147;ENST00000317147;ENST00000317147;ENST00000317147;ENST00000441024;ENST00000317147	ENSG00000125107
chr16	+	30194730	30200397	CORO1A	uc010vej.2;uc002dww.3;uc002dwx.3;uc010bzq.3;uc002dwy.1	NM_007074;NM_007074;n/a;NM_001193333;n/a	ENST00000219150;ENST00000219150;ENST00000568763;ENST00000219150;ENST00000564768	ENSG00000102879
chr16	+	1664640	1736695	CRAMP1L	uc010uvh.2;uc002cmf.3	NM_020825;n/a	ENST00000397412;ENST00000454337	ENSG00000007545;ENSG00000261732
chr16	-	3775055	3930121	CREBBP	uc002cvv.3;uc002cvw.3	NM_004380;NM_001079846	ENST00000262367;ENST00000262367	ENSG00000005339
chr16	+	67596309	67673088	CTCF	uc002etl.3;uc010cek.3;uc002etm.1	NM_006565;NM_001191022;NM_001191022	ENST00000264010;ENST00000401394;ENST00000401394	ENSG00000102974
chr16	+	72127614	72146811	DHX38	uc002fcb.3;uc010vmp.2;uc010cgn.1	NM_014003;NM_014003;n/a	ENST00000268482;ENST00000268482;ENST00000268482	ENSG00000140829
chr16	+	4475805	4506775	DNAJA3	uc002cwk.3;uc002cwl.3;uc010uxk.2	NM_005147;NM_001135110;n/a	ENST00000262375;ENST00000262375;ENST00000262375	ENSG00000103423
chr16	+	67226067	67232821	E2F4	uc002erz.3	NM_001950	ENST00000379378	ENSG00000205250
chr16	+	2273566	2285743	E4F1	uc002cpm.3;uc010bsi.3;uc010bsj.3	NM_004424;n/a;NM_004424	ENST00000301727;ENST00000301727;ENST00000301727	ENSG00000167967
chr16	-	28390899	28415165	EIF3C-EIF3CL-A	uc002dpf.4;uc002dpg.4;uc010byb.3;uc010vcs.2;uc002dph.4;uc002dpi.4;uc010byc.3	NM_001099661;NM_001037808;NM_003752;NM_001199142	ENST00000398944;ENST00000398943;ENST00000398944;ENST00000380876	ENSG00000205609
chr16	+	28699878	28747053	EIF3C-EIF3CL-B	uc010byj.3;uc002dqt.4;uc010byi.3;uc002dqs.4;uc010vcy.2;uc002dqu.4;uc002dqv.4	NM_001099661;NM_001199142;NM_003752;NM_001037808;NM_003752;NM_003752;NM_003752	ENST00000395587;ENST00000566501;ENST00000331666;ENST00000331666;ENST00000395587;ENST00000565932	ENSG00000184110
chr16	+	1823228	1826340	EME2	uc002cmq.1;uc010brw.1	NM_001010865;NM_001010865	ENST00000307394;ENST00000568449	ENSG00000197774
chr16	-	23701625	23724821	ERN2	uc002dma.4;uc010bxp.3;uc010bxq.1	NM_033266;NM_033266;n/a	ENST00000256797;ENST00000256797;ENST00000562562	ENSG00000134398
chr16	+	30934391	30960104	FBXL19	uc002dzz.1;uc002eab.2;uc002eaa.1	n/a;NM_001099784;NM_001099784	ENST00000471231;ENST00000380310;ENST00000380310	ENSG00000099364
chr16	+	86600856	86602537	FOXC2	uc002fjq.3	NM_005251	ENST00000320354	ENSG00000176692
chr16	+	86544132	86548070	FOXF1	uc002fjl.3	NM_001451	ENST00000262426	ENSG00000103241
chr16	+	86612114	86615304	FOXL1	uc002fjr.3	NM_005250	ENST00000320241	ENSG00000176678
chr16	+	31191430	31206192	FUS	uc010vfi.2;uc002ebe.2;uc002ebf.3;uc002ebg.3;uc002ebh.3;uc010caj.1	n/a;NM_001170937;NM_004960;n/a;NM_001170634;n/a	ENST00000487045;ENST00000254108;ENST00000254108;ENST00000254108;ENST00000254108;ENST00000474990	ENSG00000089280
chr16	+	4382215	4389598	GLIS2	uc002cwc.1	NM_032575	ENST00000262366	ENSG00000126603
chr16	-	4853203	4897303	GLYR1	uc002cxx.4;uc002cxy.3;uc002cxz.1;uc002cya.2;uc010uxv.1	NM_032569;n/a;NM_032569;NM_032569;NM_032569	ENST00000321919;ENST00000321919;ENST00000381983;ENST00000321919;ENST00000321919	ENSG00000140632
chr16	-	27471933	27561251	GTF3C1	uc002dou.3;uc002dov.2	NM_001520;NM_001520	ENST00000561623;ENST00000356183	ENSG00000077235
chr16	+	83841592	83846594	HSBP1	uc002fgy.1	NM_001537	ENST00000433866	ENSG00000230989
chr16	+	67197287	67203848	HSF4	uc002erl.2;uc002erm.2;uc002ern.1;uc010cec.1	NM_001040667;NM_001538;n/a;n/a	ENST00000264009;ENST00000421453;ENST00000421453;ENST00000421453	ENSG00000102878
chr16	+	85932773	85956211	IRF8	uc002fjh.3;uc002fji.3	NM_002163;n/a	ENST00000268638;ENST00000563180	ENSG00000140968
chr16	-	54317211	54320378	IRX3	uc002eht.1	NM_024336	ENST00000329734	ENSG00000177508
chr16	+	54965110	54968395	IRX5	uc010cca.1;uc002ehv.3;uc021tin.1;uc002ehw.3	NM_005853;NM_005853;NM_001252197;NM_005853	ENST00000320990;ENST00000394636;ENST00000320990;ENST00000558597	ENSG00000176842
chr16	+	55358470	55364672	IRX6	uc002ehx.3;uc002ehy.3;uc010ccb.1	NM_024335;NM_024335;n/a	ENST00000290552;ENST00000290552;ENST00000558315	ENSG00000159387
chr16	+	31128984	31142714	KAT8	uc002eax.3;uc002eay.3;uc002eaz.3;uc002eba.3	NM_182958;NM_032188;NM_032188;n/a	ENST00000448516;ENST00000219797;ENST00000538768;ENST00000537402	ENSG00000103510
chr16	+	84682130	84695916	KLHL36	uc002fig.3;uc010chl.3	NM_024731;NM_024731	ENST00000564996;ENST00000564996	ENSG00000135686
chr16	-	11641577	11681322	LITAF	uc002daz.3;uc002dba.3;uc002dbb.3;uc002dbd.3;uc002dbe.3	NM_004862;NM_001136473;NM_001136472;NM_004862;NM_001136473	ENST00000339430;ENST00000413364;ENST00000413364;ENST00000571688;ENST00000574703	ENSG00000189067
chr16	-	79627744	79634622	MAF	uc002ffm.3;uc002ffn.3	NM_005360;NM_001031804	ENST00000326043;ENST00000393350	ENSG00000178573
chr16	+	29817426	29822504	MAZ	uc010vdx.2;uc002dtx.3;uc002dty.3	NM_002383;NM_001042539;NM_002383	ENST00000545521;ENST00000219782;ENST00000322945	ENSG00000103495
chr16	-	84087368	84150517	MBTPS1	uc002fhh.3;uc002fhi.3	NM_003791;NM_003791	ENST00000570064;ENST00000343411	ENSG00000140943
chr16	-	3292027	3306627	MEFV	uc002cun.1;uc021tbw.1;uc021tbx.1;uc021tby.1;uc021tbz.1;uc021tca.1;uc021tcb.1	NM_000243;NM_001198536;n/a;n/a;n/a;n/a;n/a	ENST00000219596;ENST00000339854;ENST00000339854;ENST00000339854;ENST00000339854;ENST00000219596;ENST00000339854	ENSG00000103313
chr16	+	14165195	14360630	MKL2	uc002dcg.3;uc010uza.2;uc002dch.3;uc010uzb.2;uc002dcj.3	NM_014048;NM_014048;n/a;n/a;NM_014048	ENST00000571589;ENST00000571589;ENST00000572567;ENST00000573051;ENST00000572588	ENSG00000186260
chr16	-	417383	420569	MRPL28	uc002cgs.2	NM_006428	ENST00000397735	n/a
chr16	-	779768	790997	NARFL	uc002cjp.3;uc002cjq.3;uc002cjr.3;uc021tab.1;uc010uuq.1;uc010brc.1;uc010uur.1	NM_022493;n/a;NM_022493;n/a;n/a;n/a;n/a	ENST00000568545;ENST00000540986;ENST00000251588;ENST00000565425;ENST00000564285;ENST00000565341;ENST00000562752	ENSG00000103245
chr16	+	69599868	69738569	NFAT5	uc002exh.2;uc002exi.3;uc002exj.2;uc002exk.2;uc002exl.2;uc002exm.2;uc002exn.2;uc002exo.2	n/a;NM_173215;NM_138714;NM_173214;NM_138713;NM_006599;NM_001113178;n/a	ENST00000567990;ENST00000349945;ENST00000349945;ENST00000349945;ENST00000432919;ENST00000432919;ENST00000432919;ENST00000393742	ENSG00000102908
chr16	+	28962127	28977767	NFATC2IP	uc002drt.3;uc010vdg.1;uc002dru.3;uc002drv.3;uc010vdh.2	n/a;NM_032815;NM_032815;NM_032815;NM_032815	ENST00000320805;ENST00000565752;ENST00000320805;ENST00000320805;ENST00000320805	ENSG00000176953
chr16	+	68118653	68263162	NFATC3	uc010vkl.2;uc010vkm.2;uc010vkn.2;uc010vko.2;uc010vkp.2;uc010vkq.2;uc002evk.3;uc002evl.3;uc002evm.2;uc002evn.2;uc002evo.2;uc010vkr.2;uc010vks.2;uc010vkt.2;uc010vku.2;uc010vkv.2;uc010vkw.2;uc010vkx.2;uc010vky.2;uc010vkz.2;uc010vla.2;uc010vlb.2;uc010vlc.2	NM_173165;NM_173165;NM_004555;NM_004555;NM_004555;NM_173165;NM_004555;n/a;NM_004555;NM_173163;NM_173165;NM_004555;NM_173165;NM_004555;NM_004555;NM_173165;NM_004555;NM_004555;NM_173165;NM_004555;NM_004555;NM_173165;NM_004555	ENST00000553077;ENST00000346183;ENST00000329524;ENST00000549350;ENST00000329524;ENST00000346183;ENST00000379165;ENST00000539828;ENST00000349223;ENST00000349223;ENST00000349223;ENST00000379165;ENST00000346183;ENST00000329524;ENST00000379165;ENST00000346183;ENST00000329524;ENST00000379165;ENST00000346183;ENST00000329524;ENST00000535127;ENST00000346183;ENST00000329524	ENSG00000072736
chr16	-	28548661	28550495	NUPR1	uc002dqd.1;uc002dqe.1	NM_001042483;NM_012385	ENST00000324873;ENST00000324873	ENSG00000176046
chr16	-	14529556	14724128	PARN	uc010uzc.2;uc010uzd.2;uc010uze.2;uc010uzf.2;uc010uzg.2	NM_001134477;NM_002582;NM_001242992;NM_001134477;n/a	ENST00000437198;ENST00000437198;ENST00000437198;ENST00000437198;ENST00000437198	ENSG00000140694
chr16	+	57496550	57505921	POLR2C	uc010vhq.2;uc002elt.1	n/a;NM_032940	ENST00000563115;ENST00000219252	ENSG00000102978
chr16	+	22308740	22345343	POLR3E	uc002dkj.1;uc002dkk.3;uc002dkl.3;uc002dkm.3;uc010vbr.2;uc010vbs.2;uc010vbt.2	n/a;NM_018119;NM_018119;NM_018119;NM_018119;NM_018119;n/a	ENST00000564061;ENST00000299853;ENST00000299853;ENST00000299853;ENST00000299853;ENST00000299853;ENST00000299853	ENSG00000058600
chr16	-	96978	103632	POLR3K	uc002cfi.2	NM_016310	ENST00000293860	ENSG00000161980
chr16	-	90122973	90142338	PRDM7	uc002fqo.3;uc010cje.3;uc010cjf.3;uc010cjg.1;uc010cjh.1	NM_052996;NM_001098173;NM_052996;NM_052996;n/a	ENST00000325921;ENST00000407825;ENST00000407825;ENST00000449207;ENST00000449207	ENSG00000126856
chr16	+	68344876	68391169	PRMT7	uc002evy.2;uc010vlg.2;uc002evz.2;uc010cfd.1	NM_019023;NM_001184824;NM_019023;n/a	ENST00000339507;ENST00000449359;ENST00000567542;ENST00000563608	ENSG00000132600
chr16	+	53468350	53525560	RBL2	uc002ehi.4;uc010vgv.1;uc002ehj.3;uc010vgw.2	NM_005611;NM_005611;n/a;NM_005611	ENST00000262133;ENST00000262133;ENST00000379935;ENST00000379935	ENSG00000103479
chr16	-	318309	325914	RGS11	uc002cgi.1;uc002cgj.1;uc002cgk.1;uc010bqs.1;uc010uue.2	NM_003834;NM_183337;n/a;NM_183337;NM_183337	ENST00000316163;ENST00000397770;ENST00000168869;ENST00000316163;ENST00000493449	ENSG00000076344
chr16	-	88762902	88772829	RNF166	uc021tmn.1;uc021tmo.1;uc002flk.3	NM_001171816;NM_001171815;NM_178841	ENST00000541206;ENST00000312838;ENST00000312838	ENSG00000158717
chr16	-	2303099	2318413	RNPS1	uc002cpt.3;uc002cpu.3;uc002cpw.3;uc002cpx.3;uc010uwa.2	NM_080594;NM_006711;NM_080594;NM_080594;n/a	ENST00000565678;ENST00000397086;ENST00000320225;ENST00000320225;ENST00000320225	ENSG00000205937
chr16	-	15153878	15188158	RRN3	uc010uzp.2;uc002dde.3;uc010uzq.2;uc002ddf.1	NM_018427;NM_018427;NM_018427;NM_018427	ENST00000198767;ENST00000198767;ENST00000198767;ENST00000564131	ENSG00000085721
chr16	-	51169885	51185183	SALL1	uc021tid.1;uc021tie.1;uc010cbv.3;uc021tif.1	NM_001127892;NM_002968;n/a;NM_001127892	ENST00000440970;ENST00000251020;ENST00000251020;ENST00000251020	ENSG00000103449
chr16	+	30968614	30995981	SETD1A	uc002ead.1;uc002eae.1	NM_014712;n/a	ENST00000262519;ENST00000262519	ENSG00000099381
chr16	-	48390274	48482309	SIAH1-A	uc002efl.3;uc002efn.1;uc002efo.1;uc021ths.1	n/a;NM_001006610;NM_003031;NM_003031	ENST00000568007;ENST00000356721;ENST00000394725;ENST00000380006	ENSG00000196470
chr16	+	48395659	48396339	SIAH1-B	uc021tht.1	n/a	ENST00000565185	ENSG00000259778
chr16	-	88744089	88752882	SNAI3	uc002flj.3	NM_178310	ENST00000332281	ENSG00000185669
chr16	+	577855	604636	SOLH	uc002chg.3;uc002chh.1;uc002chi.3;uc002chj.3	n/a;NM_005632;NM_005632;n/a	ENST00000567216;ENST00000219611;ENST00000219611;ENST00000565010	ENSG00000103326
chr16	+	1031807	1036979	SOX8	uc002ckn.3	NM_014587	ENST00000293894	ENSG00000005513
chr16	+	30709913	30755601	SRCAP	uc021tgn.1;uc002dze.1;uc002dzf.3;uc002dzg.1	NM_006662;NM_006662;NM_006662;NM_006662	ENST00000395059;ENST00000262518;ENST00000380361;ENST00000380361	ENSG00000080603
chr16	-	84211452	84220676	TAF1C	uc002fhm.3;uc002fhn.3;uc002fho.3;uc010vnx.2;uc010vny.2;uc010vnz.2;uc010voa.2;uc010vob.2	NM_139353;NM_005679;NM_001243160;NM_001243156;NM_001243159;NM_001243157;NM_001243158;n/a	ENST00000541676;ENST00000567759;ENST00000564774;ENST00000564774;ENST00000564208;ENST00000541676;ENST00000541676;ENST00000564774	ENSG00000103168
chr16	-	30368421	30381522	TBC1D10B	uc002dxt.2;uc002dxu.2	n/a;NM_015527	ENST00000475650;ENST00000409939	ENSG00000169221
chr16	-	30097114	30103208	TBX6	uc010veh.2;uc002dwk.1	NM_004608;NM_004608	ENST00000395224;ENST00000553607	ENSG00000149922
chr16	-	2821414	2827297	TCEB2	uc002crm.3;uc002crn.3	NM_207013;NM_007108	ENST00000409906;ENST00000409906	ENSG00000103363
chr16	+	89939993	89977792	TCF25	uc010vpp.1;uc002fpb.2;uc002fpc.2;uc002fpd.1	n/a;NM_014972;n/a;n/a	ENST00000561585;ENST00000263346;ENST00000562256;ENST00000570116	ENSG00000141002
chr16	+	75681634	75691341	TERF2IP	uc002fet.2	NM_018975	ENST00000300086	ENSG00000166848
chr16	-	69389463	69419874	TERF2	uc002exd.3;uc002exe.3	NM_005652;NM_005652	ENST00000254942;ENST00000567296	ENSG00000132604
chr16	-	4307186	4323001	TFAP4	uc010uxg.2	NM_003223	ENST00000204517	ENSG00000090447
chr16	+	31483475	31489281	TGFB1I1	uc002ecd.2;uc021tgx.1;uc002ece.2	NM_001042454;NM_001164719;NM_015927	ENST00000394863;ENST00000361773;ENST00000394858	ENSG00000140682
chr16	+	67876212	67878098	THAP11	uc002euo.3	NM_020457	ENST00000303596	ENSG00000168286
chr16	-	3348807	3355439	TIGD7	uc002cus.3;uc021tcc.1	NM_033208;NM_033208	ENST00000396862;ENST00000268674	ENSG00000140993
chr16	+	24741048	24837547	TNRC6A	uc002dmm.3;uc010bxs.3;uc010vcc.1;uc002dmn.3;uc002dmo.3;uc002dmp.3;uc002dmq.3;uc002dmr.3	NM_014494;n/a;NM_014494;NM_014494;NM_014494;n/a;n/a;n/a	ENST00000395799;ENST00000395799;ENST00000491718;ENST00000491718;ENST00000491718;ENST00000477487;ENST00000462400;ENST00000491718	ENSG00000090905
chr16	-	52471917	52581714	TOX3	uc002egw.2;uc010vgt.1	NM_001080430;NM_001146188	ENST00000219746;ENST00000407228	ENSG00000103460
chr16	+	2205798	2228130	TRAF7	uc002cow.3	NM_032271	ENST00000326181	ENSG00000131653
chr16	+	1359153	1377019	UBE2I	uc002clc.2;uc002cld.2;uc002cle.2;uc002clf.2;uc002clg.2;uc002clh.1;uc002cli.1	NM_194261;NM_194260;NM_194261;NM_194259;NM_003345;NM_194261;NM_194261	ENST00000325437;ENST00000355803;ENST00000473256;ENST00000397515;ENST00000397514;ENST00000402301;ENST00000402301	ENSG00000103275
chr16	+	4896665	4932363	UBN1	uc010uxw.2;uc002cyb.3;uc002cyc.3	NM_016936;NM_001079514;NM_016936	ENST00000545171;ENST00000262376;ENST00000396658	ENSG00000118900
chr16	-	1413205	1464705	UNKL	uc002cln.3;uc002clo.3;uc002clp.3;uc010brn.2;uc002clq.3	NM_023076;n/a;NM_001193389;NM_001193388;NM_001037125	ENST00000403703;ENST00000248104;ENST00000403703;ENST00000389221;ENST00000301712	ENSG00000059145
chr16	-	8985950	9057341	USP7	uc002czk.2;uc010uyj.1;uc002czl.2;uc010uyk.1;uc010uyl.1	NM_003470;n/a;NM_003470;n/a;n/a	ENST00000344836;ENST00000344836;ENST00000344836;ENST00000563085;ENST00000542333	ENSG00000187555
chr16	+	78133326	79246564	WWOX	uc002ffi.2;uc002ffj.2;uc002ffk.3;uc002ffl.3;uc010che.3;uc010vnk.2	NM_130844;NM_130791;NM_016373;NM_130791;n/a;n/a	ENST00000569818;ENST00000566780;ENST00000566780;ENST00000566780;ENST00000566780;ENST00000566780	ENSG00000186153
chr16	+	88636788	88698372	ZC3H18	uc021tmm.1;uc010voy.1;uc002fky.3;uc010voz.2;uc010vpa.1;uc010chw.3;uc002fkz.3	NM_144604;NM_144604;NM_144604;NM_144604;n/a;n/a;n/a	ENST00000452588;ENST00000301011;ENST00000301011;ENST00000301011;ENST00000452588;ENST00000301011;ENST00000566496	ENSG00000158545
chr16	-	11844441	11891114	ZC3H7A	uc002dbh.3;uc002dbi.3;uc002dbj.3;uc002dbk.3;uc002dbl.3;uc002dbm.2	n/a;n/a;n/a;NM_014153;NM_014153;NM_014153	ENST00000570918;ENST00000575984;ENST00000355758;ENST00000396516;ENST00000355758;ENST00000355758	ENSG00000122299
chr16	-	67428321	67450339	ZDHHC1	uc010vjm.2	NM_013304	ENST00000348579	ENSG00000159714
chr16	-	85008066	85045141	ZDHHC7	uc002fiq.2;uc010voi.1;uc002fir.1	NM_017740;NM_001145548;NM_001145548	ENST00000313732;ENST00000313732;ENST00000344861	ENSG00000153786
chr16	-	72816785	73092534	ZFHX3	uc002fck.3;uc002fcl.3	NM_006885;NM_001164766	ENST00000268489;ENST00000397992	ENSG00000140836
chr16	+	75182420	75206132	ZFP1	uc002fdo.3;uc002fdp.3;uc010cgs.3;uc010cgt.3;uc002fdq.3	NM_153688;n/a;NM_153688;NM_153688;NM_153688	ENST00000393430;ENST00000393430;ENST00000393430;ENST00000393430;ENST00000393430	ENSG00000184517
chr16	+	68564047	68601039	ZFP90	uc002ewb.3;uc010cff.3;uc002ewc.3;uc002ewd.3;uc002ewe.3	n/a;NM_133458;n/a;NM_133458;NM_133458	ENST00000564558;ENST00000570495;ENST00000564558;ENST00000564558;ENST00000398253	ENSG00000184939
chr16	+	88520013	88601574	ZFPM1	uc002fkv.3	NM_153813	ENST00000319555	ENSG00000179588
chr16	-	25247321	25268855	ZKSCAN2	uc002dod.4;uc010vcl.2;uc002doe.2	NM_001012981;n/a;NM_001012981	ENST00000328086;ENST00000328086;ENST00000565590	ENSG00000155592
chr16	+	3451189	3459364	ZNF174	uc002cva.2;uc002cvb.3;uc002cvc.3	NM_003450;NM_001032292;NM_003450	ENST00000344823;ENST00000344823;ENST00000268655	ENSG00000103343
chr16	-	71507975	71523254	ZNF19	uc002fak.1;uc002fal.1;uc010cgc.1;uc002fam.1	n/a;NM_006961;NM_006961;NM_006961	ENST00000288177;ENST00000288177;ENST00000288177;ENST00000288177	ENSG00000157429
chr16	-	3272324	3285457	ZNF200	uc002cuj.2;uc002cum.3;uc002cuk.2;uc010bti.2;uc002cui.2;uc002cul.3	NM_003454;NM_001145447;NM_198088;NM_001145448;NM_198087;NM_001145446	ENST00000431561;ENST00000431561;ENST00000414144;ENST00000414144;ENST00000414144;ENST00000414144	ENSG00000010539
chr16	+	3162562	3170518	ZNF205	uc002cua.3;uc002cub.3	NM_003456;NM_001042428	ENST00000382192;ENST00000382192	ENSG00000122386
chr16	+	3185056	3192805	ZNF213	uc002cud.3;uc010btf.3;uc010uws.2;uc010bth.3;uc010uwt.2	n/a;n/a;NM_004220;NM_001134655;n/a	ENST00000396878;ENST00000574928;ENST00000396878;ENST00000396878;ENST00000576863	ENSG00000085644
chr16	-	71481502	71523217	ZNF23	uc002faf.3;uc002fah.3;uc002fad.3;uc002fag.3;uc010vmf.2;uc002fai.3	NM_145911;NM_145911;NM_145911;n/a;NM_145911;NM_145911	ENST00000393539;ENST00000357254;ENST00000564528;ENST00000561908;ENST00000561908;ENST00000561908	ENSG00000167377;ENSG00000261611
chr16	+	3313799	3351400	ZNF263	uc010uww.2;uc002cuq.3;uc002cur.2	NM_005741;NM_005741;NM_005741	ENST00000219069;ENST00000219069;ENST00000575332	ENSG00000006194
chr16	+	31885078	31928627	ZNF267	uc002ecs.4	NM_003414	ENST00000300870	ENSG00000185947
chr16	+	89786807	89807332	ZNF276	uc010ciq.3;uc002foq.4;uc002for.4;uc010cir.3;uc010cis.3;uc002fos.4;uc002fot.4;uc010vpm.2;uc010cit.2	n/a;NM_152287;n/a;n/a;n/a;NM_001113525;n/a;NM_152287;n/a	ENST00000289816;ENST00000289816;ENST00000289816;ENST00000289816;ENST00000289816;ENST00000289816;ENST00000289816;ENST00000289816;ENST00000563983	ENSG00000158805
chr16	-	58028572	58033762	ZNF319	uc002emx.1;n/a	NM_020807;NM_020807	ENST00000299237;n/a	ENSG00000166188
chr16	-	49524520	49860918	ZNF423	uc010vgn.2;uc002efs.3	NM_015069;NM_015069	ENST00000562871;ENST00000262383	ENSG00000102935
chr16	+	88493878	88507165	ZNF469	uc002fku.2	NM_001127464	ENST00000437464	ENSG00000225614
chr16	+	30389632	30411429	ZNF48	uc021tgi.1;uc021tgj.1;uc021tgk.1;uc002dya.2	NM_001214906;NM_001214907;NM_001214909;NM_152652	ENST00000320159;ENST00000320159;ENST00000320159;ENST00000320159	ENSG00000180035
chr16	-	4800814	4817166	ZNF500	uc002cxo.1;uc002cxp.1;uc010uxt.1	n/a;NM_021646;NM_021646	ENST00000219478;ENST00000219478;ENST00000545009	ENSG00000103199
chr16	-	3486109	3493490	ZNF597	uc002cvd.3	NM_152457	ENST00000301744	ENSG00000167981
chr16	-	2047767	2059763	ZNF598	uc002coe.1;uc002cof.1	NM_178167;NM_178167	ENST00000562988;ENST00000431526	ENSG00000167962
chr16	-	30789769	30798523	ZNF629	uc002dzs.1	NM_001080417	ENST00000262525	ENSG00000102870
chr16	+	31085742	31094833	ZNF646	uc002eap.3;uc021tgu.1	NM_014699;NM_014699	ENST00000300850;ENST00000394979	ENSG00000167395
chr16	-	31072163	31085641	ZNF668	uc010cag.2;uc021tgt.1;uc010caf.3;uc002eao.3	NM_001172670;NM_001172669;NM_001172668;NM_024706	ENST00000535577;ENST00000539836;ENST00000538906;ENST00000300849	ENSG00000167394
chr16	-	30581018	30583728	ZNF688	uc002dys.2;uc002dyt.2	NM_001024683;NM_145271	ENST00000223459;ENST00000223459	ENSG00000229809
chr16	-	30614699	30621682	ZNF689	uc010bzy.3;uc002dyx.3	NM_138447;NM_138447	ENST00000287461;ENST00000287461	ENSG00000156853
chr16	+	31724549	31772886	ZNF720	uc010vfs.2;uc002ecn.4;uc002ecp.1;uc002ecq.3	n/a;NM_001130913;n/a;n/a	ENST00000534277;ENST00000316491;ENST00000398696;ENST00000534277	ENSG00000197302
chr16	-	30542778	30546194	ZNF747	uc002dyn.3;uc002dyo.1;uc010vey.1	NM_023931;NM_023931;NM_023931	ENST00000252799;ENST00000395094;ENST00000395094	ENSG00000169955
chr16	+	3355432	3368576	ZNF75A	uc002cut.4;uc002cuv.4	NM_153028;n/a	ENST00000574298;ENST00000498240	ENSG00000162086
chr16	-	30565084	30569642	ZNF764	uc002dyq.3;uc002dyr.2	NM_033410;NM_001172679	ENST00000395091;ENST00000395091	ENSG00000169951
chr16	-	30535321	30546219	ZNF768	uc002dyk.4;uc010vew.2;uc010vex.2	NM_024671;NM_024671;NM_024671	ENST00000380412;ENST00000380412;ENST00000380412	ENSG00000169957
chr16	+	30418734	30440920	ZNF771	uc002dyc.2;uc002dyd.3;uc010ver.2;uc010bzx.2	n/a;NM_001142305;NM_016643;n/a	ENST00000564550;ENST00000319296;ENST00000434417;ENST00000566625	ENSG00000179965
chr16	+	89284110	89295965	ZNF778	uc002fmv.3;uc010vpg.2;uc021tms.1;uc002fmw.2	NM_182531;n/a;NM_001201407;n/a	ENST00000433976;ENST00000433976;ENST00000433976;ENST00000433976	ENSG00000170100
chr16	+	30583575	30595168	ZNF785-A	uc002dyu.3	n/a	ENST00000492040	ENSG00000239791
chr16	-	30590293	30597092	ZNF785-B	uc002dyv.2;uc002dyw.2;uc010vez.2	NM_152458;NM_152458;n/a	ENST00000470110;ENST00000395216;ENST00000395216	ENSG00000197162
chr16	-	71893582	71918093	ZNF821	uc002fbe.3;uc002fbf.3;uc010vmj.2;uc002fbg.4;uc002fbh.4;uc021tlb.1;uc021tlc.1	n/a;NM_017530;NM_001201553;n/a;NM_001201554;NM_001201552;NM_001201556	ENST00000566987;ENST00000446827;ENST00000565601;ENST00000568961;ENST00000313565;ENST00000425432;ENST00000425432	ENSG00000102984
chr16	-	31446884	31454348	ZNF843	uc010vfm.1;n/a	NM_001136509;NM_001136509	ENST00000315678;n/a	ENSG00000176723
chr16	+	75032914	75144892	ZNRF1	uc010vmz.1;uc002fdk.3;uc002fdl.1;uc010cgr.1	NM_032268;NM_032268;NM_032268;NM_032268	ENST00000335325;ENST00000335325;ENST00000335325;ENST00000335325	ENSG00000186187
chr16	-	3138894	3149293	ZSCAN10	uc002ctv.1;uc002ctw.1;uc002ctx.1;uc002cty.1	NM_032805;n/a;NM_032805;NM_032805	ENST00000252463;ENST00000252463;ENST00000252463;ENST00000575108	ENSG00000130182
chr16	-	3432084	3451025	ZSCAN32	uc002cuz.3;uc010uwx.2;uc010uwz.1;uc002cuy.4;uc002cux.4	NM_017810	ENST00000304926;ENST00000396852	ENSG00000140987
chr17	+	35306174	35414171	AATF	uc002hni.3	NM_012138	ENST00000225402	ENSG00000108270
chr17	-	79845710	79849462	ALYREF	uc002kbu.2	NM_005782	ENST00000331204	ENSG00000183684
chr17	+	6926368	6932961	BCL6B	uc010clt.1;uc002geg.2	NM_181844;NM_181844	ENST00000293805;ENST00000293805	ENSG00000161940
chr17	+	1173857	1174565	BHLHA9	uc021tnd.1	NM_001164405	ENST00000391429	ENSG00000205899
chr17	+	65821779	65980494	BPTF	uc010wqm.1;uc002jge.3;uc002jgf.3;uc021uca.1;uc002jgg.3;uc002jgh.3	NM_004459;NM_004459;NM_182641;n/a;n/a;n/a	ENST00000544778;ENST00000335221;ENST00000321892;ENST00000306378;ENST00000342579;ENST00000581258	ENSG00000171634
chr17	-	41196311	41322420	BRCA1	uc010whl.2;uc002icp.4;uc010whm.2;uc002icu.3;uc010cyx.3;uc002icq.3;uc002ict.3;uc010whn.2;uc010who.2;uc010whp.2;uc010whq.1;uc002idc.1;uc010whr.1;uc002idd.3;uc002ide.1;uc010cyy.1;uc010whs.1;uc010cyz.2;uc010cza.2;uc010wht.1	NM_007298;n/a;n/a;NM_007299;NM_007297;NM_007294;NM_007300;NM_007298;n/a;NM_007298;NM_007299;NM_007299;NM_007299;NM_007294;NM_007297;NM_007294;NM_007294;NM_007297;NM_007297;NM_007297	ENST00000357654;ENST00000357654;ENST00000357654;ENST00000412061;ENST00000309486;ENST00000412061;ENST00000412061;ENST00000352993;ENST00000352993;ENST00000357654;ENST00000493795;ENST00000471181;ENST00000471181;ENST00000467274;ENST00000467274;ENST00000461221;ENST00000346315;ENST00000471181;ENST00000471181;ENST00000471181	ENSG00000012048
chr17	-	59756546	59940920	BRIP1	uc002izk.2;uc002izl.1	NM_032043;NM_032043	ENST00000259008;ENST00000577598	ENSG00000136492
chr17	+	7155371	7163259	C17orf81	uc002gfg.1;uc002gfh.1;uc002gfi.1;uc002gfj.3;uc010cmb.3;uc002gfk.1	NM_203415;NM_015362;NM_203414;NM_203413;NM_203413;NM_203413	ENST00000354429;ENST00000396627;ENST00000396628;ENST00000356683;ENST00000574993;ENST00000574255	ENSG00000170291
chr17	+	59489111	59490641	C17orf82	uc002izh.1	NM_203425	ENST00000335108	ENSG00000187013
chr17	-	4871286	4890960	CAMTA2	uc002gag.2;uc010cku.2;uc002gah.2;uc002gai.2;uc010ckv.1;uc010vsu.2	NM_001171168;NM_001171167;NM_015099;NM_001171166;NM_001171166;n/a	ENST00000361571;ENST00000361571;ENST00000348066;ENST00000358183;ENST00000381311;ENST00000358183	ENSG00000108509
chr17	-	46147413	46178883	CBX1	uc002ind.4;uc002ine.4	NM_006807;NM_001127228	ENST00000393408;ENST00000225603	ENSG00000108468
chr17	+	77751976	77761449	CBX2	uc002jxb.2;uc002jxc.3	NM_032647;NM_005189	ENST00000269399;ENST00000310942	ENSG00000173894
chr17	-	77806954	77813213	CBX4	uc002jxe.3	NM_003655	ENST00000269397	ENSG00000141582
chr17	-	77768175	77770915	CBX8	uc002jxd.2	NM_020649	ENST00000269385	ENSG00000141570
chr17	+	38444145	38459413	CDC6	uc002huj.1	NM_001254	ENST00000209728	ENSG00000094804
chr17	+	72983726	73001892	CDR2L	uc002jml.4	NM_014603	ENST00000337231	ENSG00000109089
chr17	+	7788122	7816075	CHD3	uc002gjd.2;uc002gje.2;uc002gjf.2;uc002gjg.1;uc002gjh.2;uc002gjj.2	NM_001005271;NM_001005273;NM_005852;n/a;n/a;n/a	ENST00000380358;ENST00000330494;ENST00000358181;ENST00000358181;ENST00000470531;ENST00000481999	ENSG00000170004
chr17	-	55015560	55038411	COIL	uc002iuu.3	NM_004645	ENST00000240316	ENSG00000121058
chr17	-	17149937	17184617	COPS3	uc010vwv.2;uc002grd.3;uc010vww.2	NM_001199125;NM_003653;n/a	ENST00000539941;ENST00000268717;ENST00000268717	ENSG00000141030
chr17	-	71244587	71258019	CPSF4L	uc010dfk.1	NM_001129885	ENST00000344935	ENSG00000187959
chr17	-	1324646	1359561	CRK	uc002fsl.3;uc002fsm.3	NM_016823;NM_005206	ENST00000300574;ENST00000300574	ENSG00000167193
chr17	-	62494373	62502484	DDX5	uc010deh.2;uc002jej.2;uc002jek.2;uc010wqa.1;uc002jel.1	NM_004396;n/a;NM_004396;NM_004396;n/a	ENST00000225792;ENST00000225792;ENST00000225792;ENST00000225792;ENST00000579996	ENSG00000108654
chr17	-	48067368	48072588	DLX3	uc002ipy.3	NM_005220	ENST00000434704	ENSG00000064195
chr17	+	48046561	48052323	DLX4	uc002ipv.3;uc002ipw.3;n/a	NM_138281;NM_001934;n/a	ENST00000240306;ENST00000240306;n/a	ENSG00000108813
chr17	-	7128660	7137863	DVL2	uc002gez.1;uc010vtr.1;uc010vts.1;uc010clz.1	NM_004422;NM_004422;n/a;n/a	ENST00000005340;ENST00000005340;ENST00000005340;ENST00000572285	ENSG00000004975
chr17	+	37844392	37884915	ERBB2	uc002hsl.3;uc002hsm.3;uc010cwa.3;uc002hsn.1;uc002hso.3;uc002hsp.3;uc010cwb.3;uc010wek.2	n/a;NM_001005862;NM_001005862;n/a;NM_004448;NM_004448;n/a;NM_001005862	ENST00000578199;ENST00000406381;ENST00000406381;ENST00000584908;ENST00000540147;ENST00000540147;ENST00000540147;ENST00000540147	ENSG00000141736
chr17	-	62120389	62207502	ERN1	uc002jdz.2	NM_001433	ENST00000433197	ENSG00000178607
chr17	-	41605210	41623762	ETV4	uc002idv.3;uc010wih.2;uc002idw.3;uc010czh.3;uc010wii.2;uc002idx.3;uc010wij.2;uc002idy.1	NM_001986;NM_001986;NM_001986;NM_001986;NM_001986;NM_001079675;NM_001986;NM_001986	ENST00000393664;ENST00000393664;ENST00000393664;ENST00000393664;ENST00000393664;ENST00000319349;ENST00000319349;ENST00000545954	ENSG00000175832
chr17	-	40852292	40897071	EZH1	uc002iaz.3;uc002iba.3;uc010wgt.2;uc010wgu.2;uc010wgv.2;uc010wgw.2;uc010cyo.1;uc010cyp.2;uc010cyq.2;uc010cyr.1;uc010cys.2	NM_001991;NM_001991;NM_001991;NM_001991;NM_001991;n/a;n/a;n/a;NM_001991;n/a;NM_001991	ENST00000428826;ENST00000428826;ENST00000428826;ENST00000428826;ENST00000415827;ENST00000435174;ENST00000415827;ENST00000428826;ENST00000415827;ENST00000435174;ENST00000415827	ENSG00000108799
chr17	-	18148152	18162055	FLII	uc002gsq.1;uc002gsr.1;uc010vxn.1;uc010vxo.1;uc002gss.1	NM_002018;NM_002018;n/a;NM_002018;NM_002018	ENST00000327031;ENST00000327031;ENST00000327031;ENST00000327031;ENST00000327031	ENSG00000177731
chr17	-	74132414	74137380	FOXJ1	uc002jqx.3	NM_001454	ENST00000322957	ENSG00000129654
chr17	+	80477593	80562483	FOXK2	uc002kfm.1;uc002kfn.3;uc010diu.3;uc002kfo.3;uc002kfp.3	NM_004514;NM_004514;n/a;n/a;n/a	ENST00000473637;ENST00000335255;ENST00000335255;ENST00000335255;ENST00000335255	ENSG00000141568
chr17	+	26833277	26865175	FOXN1	uc010crm.3;uc002hbj.3	NM_003593;NM_003593	ENST00000226247;ENST00000226247	ENSG00000109101
chr17	-	18569235	18576494	FOXO3B	uc010vye.1	n/a	ENST00000395675	ENSG00000240445
chr17	-	7494547	7518215	FXR2	uc002gia.2	NM_004860	ENST00000250113	ENSG00000129245
chr17	-	9813925	10101868	GAS7	uc010vvc.1;uc002gmh.1;uc010vvd.1;uc002gmi.2;uc002gmj.1;uc010coh.1;uc002gmg.1	NM_003644;NM_003644;NM_001130831;NM_001130831;NM_201432;NM_001130831;NM_201433	ENST00000437099;ENST00000437099;ENST00000437099;ENST00000437099;ENST00000396115;ENST00000323816;ENST00000437099	ENSG00000007237
chr17	-	42472644	42580957	GPATCH8	uc002igv.2;uc002igw.2;uc010wiz.2	NM_001002909;NM_001002909;NM_001002909	ENST00000335500;ENST00000335500;ENST00000335500	ENSG00000186566
chr17	-	7215977	7222527	GPS2	uc002gfw.1;uc002gfx.1;uc002gfz.1	n/a;NM_004489;NM_004489	ENST00000571569;ENST00000315601;ENST00000575474	ENSG00000132522;ENSG00000261915
chr17	-	42154120	42201014	HDAC5	uc002ifd.1;uc002ife.1;uc002iff.1;uc010czp.1;uc002ifg.1;uc002ifh.2	NM_005474;NM_005474;NM_001015053;NM_005474;n/a;NM_005474	ENST00000393622;ENST00000393622;ENST00000225983;ENST00000336057;ENST00000393622;ENST00000393622	ENSG00000108840
chr17	-	65066553	65241319	HELZ	uc002jfv.4;uc002jfx.4;uc010wqk.2;uc010der.3;uc010des.1	NM_014877;NM_014877;NM_014877;n/a;n/a	ENST00000358691;ENST00000358691;ENST00000358691;ENST00000580168;ENST00000584641	ENSG00000198265
chr17	-	8023907	8027410	HES7	uc002gkb.2;uc002gkc.3	NM_001165967;NM_032580	ENST00000541682;ENST00000541682	ENSG00000179111
chr17	+	43224683	43229468	HEXIM1	uc002iig.3	NM_006460	ENST00000332499	ENSG00000186834
chr17	-	43246171	43248852	HEXIM2-A	n/a	n/a	n/a	n/a
chr17	+	43238263	43247406	HEXIM2-B	uc002iih.1;uc010daf.1;uc002iii.1;uc002iij.1	NM_144608;NM_144608;NM_144608;NM_144608	ENST00000307275;ENST00000307275;ENST00000307275;ENST00000307275	ENSG00000168517
chr17	+	1957447	1962981	HIC1	uc002fty.4;uc002ftz.4;uc010cjy.3;uc021tnn.1	NM_006497;NM_006497;NM_001098202;NM_006497	ENST00000399849;ENST00000399849;ENST00000322941;ENST00000576444	ENSG00000177374
chr17	-	48248788	48249837	HILS1	uc010wmj.2	n/a	ENST00000340499	ENSG00000188662
chr17	+	53342320	53402426	HLF	uc002iug.1;uc010dce.1;uc002iuh.2;uc010wni.1	NM_002126;NM_002126;NM_002126;n/a	ENST00000226067;ENST00000226067;ENST00000226067;ENST00000226067	ENSG00000108924
chr17	-	36046433	36105096	HNF1B	uc021tvu.1;uc002hok.4;uc010wdi.2;uc021tvv.1;uc021tvw.1;uc010cve.1	NM_001165923;NM_000458;NM_001165923;n/a;NM_001165923;n/a	ENST00000225893;ENST00000225893;ENST00000225893;ENST00000225893;ENST00000225893;ENST00000459669	ENSG00000108753
chr17	-	46802126	46806111	HOXB13	uc002ioa.3	NM_006361	ENST00000290295	ENSG00000159184
chr17	-	46606806	46608272	HOXB1	uc002ink.1;uc021tzf.1	NM_002144;n/a	ENST00000239174;ENST00000577092	ENSG00000120094
chr17	-	46620018	46622393	HOXB2	uc002inm.3	NM_002145	ENST00000330070	ENSG00000173917
chr17	-	46626231	46667631	HOXB3	uc002inn.3;uc002ino.3;uc010wlk.2;uc010wll.2;uc010dbf.3;uc010dbg.3;uc010wlm.2	NM_002146;NM_002146;NM_002146;NM_002146;NM_002146;NM_002146;NM_002146	ENST00000470495;ENST00000470495;ENST00000470495;ENST00000470495;ENST00000470495;ENST00000470495;ENST00000470495	ENSG00000120093
chr17	-	46652868	46655743	HOXB4	uc002inp.3	NM_024015	ENST00000332503	ENSG00000182742
chr17	-	46668618	46671103	HOXB5	uc002inr.3	NM_002147	ENST00000239151	ENSG00000120075
chr17	-	46673098	46682354	HOXB6	uc002ins.1;uc010dbh.1;n/a	NM_018952;NM_018952;n/a	ENST00000484302;ENST00000484302;n/a	ENSG00000108511
chr17	-	46684594	46688383	HOXB7	uc002inv.3	NM_004502	ENST00000239165	ENSG00000120087
chr17	-	46689707	46692301	HOXB8	uc002inw.3	NM_024016	ENST00000239144	ENSG00000120068
chr17	-	46698518	46703835	HOXB9	uc002inx.3	NM_024017	ENST00000311177	ENSG00000170689
chr17	-	56497528	56565759	HSF5	uc002iwi.1	NM_001080439	ENST00000323777	ENSG00000176160
chr17	-	37921198	38020441	IKZF3	uc010wel.2;uc002hsu.3;uc002hsv.3;uc002hsw.3;uc002hsx.3;uc002hsy.3;uc002hsz.3;uc002hta.3;uc002htb.3;uc002htc.3;uc002htd.3;uc010cwd.3;uc010cwe.3;uc010cwf.3;uc010cwg.3;uc010cwh.3	NM_183231;NM_012481;NM_183229;NM_183229;NM_183228;NM_183230;NM_183231;NM_183232;NM_012481;NM_183228;NM_012481;NM_183228;NM_183231;NM_183231;n/a;NM_012481	ENST00000346872;ENST00000346872;ENST00000346872;ENST00000346872;ENST00000346872;ENST00000346872;ENST00000346872;ENST00000346872;ENST00000346872;ENST00000346872;ENST00000346872;ENST00000346872;ENST00000346872;ENST00000346872;ENST00000346872;ENST00000346872	ENSG00000161405
chr17	-	39679868	39942964	JUP	uc010wfs.2;uc002hxq.2;uc002hxr.2;uc002hxs.2	NM_021991;NM_021991;NM_021991;NM_002230	ENST00000310706;ENST00000393930;ENST00000310706;ENST00000393931	ENSG00000173801
chr17	-	40265128	40273382	KAT2A	uc002hyx.2	NM_021078	ENST00000225916	ENSG00000108773
chr17	+	47865980	47906458	KAT7	uc002ipl.2;uc002ipm.3;uc010wma.2;uc010wmb.2;uc010wmc.2;uc010wmd.2;uc010wme.2;uc010wmf.2;uc010wmg.2	NM_001199155;NM_007067;NM_001199156;NM_001199157;NM_001199158;NM_007067;NM_001199155;NM_001199158;n/a	ENST00000259021;ENST00000259021;ENST00000259021;ENST00000259021;ENST00000259021;ENST00000503935;ENST00000503935;ENST00000424009;ENST00000424009	ENSG00000136504
chr17	-	40308909	40333296	KCNH4	uc002hzb.2	NM_012285	ENST00000264661	ENSG00000089558
chr17	+	61600694	61626338	KCNH6	uc002jax.1;uc002jay.3;uc010wpl.2;uc010wpm.2;uc002jaz.1	NM_030779;NM_030779;n/a;NM_030779;NM_173092	ENST00000580652;ENST00000583023;ENST00000583023;ENST00000583023;ENST00000581784	ENSG00000173826
chr17	+	78360049	78370086	KIAA1554	uc010dhx.2	n/a	ENST00000560083	ENSG00000173821
chr17	-	8271972	8280029	KRBA2	uc002glf.1;uc002glg.1	NM_213597;NM_213597	ENST00000331336;ENST00000396267	ENSG00000184619
chr17	+	39411635	39412616	KRTAP9-9	uc021txh.1	NM_030975	ENST00000394008	ENSG00000198083
chr17	+	35294771	35301915	LHX1	uc002hnh.2;uc010cux.1	NM_005568;NM_005568	ENST00000254457;ENST00000559572	ENSG00000132130
chr17	-	79876144	79885587	MAFG	uc002kcm.3;uc002kcn.3	NM_032711;NM_002359	ENST00000357736;ENST00000357736	ENSG00000197063
chr17	+	21187967	21218551	MAP2K3	uc002gys.3;uc002gyt.3;uc021tsq.1;uc021tsr.1	NM_145109;NM_002756;NM_002756;NM_002756	ENST00000342679;ENST00000395491;ENST00000361818;ENST00000395491	ENSG00000034152
chr17	+	19281033	19286857	MAPK7	uc002gvn.3;uc002gvo.3;uc002gvp.3;uc002gvq.3	NM_139033;NM_139032;NM_002749;NM_139034	ENST00000308406;ENST00000308406;ENST00000395604;ENST00000395602	ENSG00000166484
chr17	-	49254785	49337514	MBTD1	uc002itr.4;uc002itp.4;uc002itq.4	NM_017643;NM_017643;n/a	ENST00000415868;ENST00000405860;ENST00000405860	ENSG00000011258
chr17	+	4634722	4636896	MED11	uc002fyp.3	NM_001001683	ENST00000293777	ENSG00000161920
chr17	-	60019965	60142643	MED13	uc002izo.3;uc002izp.3	NM_005121;n/a	ENST00000397786;ENST00000583958	ENSG00000108510
chr17	-	37560537	37607527	MED1	uc002hrv.4;uc010wee.2;uc002hru.2	NM_004774;n/a;NM_004774	ENST00000300651;ENST00000300651;ENST00000394287	ENSG00000125686
chr17	-	38175349	38210889	MED24	uc010weq.2;uc010wer.2;uc010wes.2;uc010wet.2;uc002hts.3;uc002htt.3;uc002htu.3;uc010cwn.3;uc010weu.2;uc010wev.1;uc010wew.1;uc010wex.1;uc010wez.1;uc010wfa.1;uc010wfb.1;uc010wfc.1	n/a;NM_001079518;NM_001079518;n/a;NM_014815;NM_014815;NM_001079518;NM_001079518;n/a;NM_014815;NM_014815;n/a;n/a;n/a;NM_001079518;n/a	ENST00000394126;ENST00000394126;ENST00000394126;ENST00000394126;ENST00000394126;ENST00000394128;ENST00000394127;ENST00000356271;ENST00000394128;ENST00000394128;ENST00000535071;ENST00000535071;ENST00000580008;ENST00000501516;ENST00000394126;ENST00000501516	ENSG00000008838
chr17	-	6546632	6554954	MED31	uc002gdg.4;uc002gdh.4	NM_016060;n/a	ENST00000225728;ENST00000225728	ENSG00000108590
chr17	+	17380299	17396534	MED9	uc002grh.1	NM_018019	ENST00000268711	ENSG00000141026
chr17	+	15690163	15693019	MEIS3P1	uc002gpc.3	n/a	ENST00000495167	ENSG00000179277
chr17	-	41717757	41739262	MEOX1	uc002idz.3;uc002iea.3;uc002ieb.3	NM_004527;NM_013999;NM_001040002	ENST00000318579;ENST00000318579;ENST00000318579	ENSG00000005102
chr17	+	4736634	4801356	MINK1	uc010vsk.2;uc010vsl.2;uc010vsm.2;uc010vsn.2;uc010vso.2;uc010vsp.2	NM_170663;NM_153827;NM_001024937;NM_015716;n/a;n/a	ENST00000347992;ENST00000355280;ENST00000355280;ENST00000355280;ENST00000574453;ENST00000571207	ENSG00000141503
chr17	+	36861872	36886056	MLLT6	uc010wdr.2;uc010cvm.1;uc002hqi.4;uc002hqj.3;uc002hqk.4;uc021twh.1	n/a;NM_005937;NM_005937;NM_005937;NM_005937;n/a	ENST00000378137;ENST00000578946;ENST00000325718;ENST00000471200;ENST00000325718;ENST00000325718	ENSG00000108292
chr17	+	40719077	40725221	MLX	uc002iaf.3;uc002iag.3;uc002iah.3	NM_198204;NM_170607;NM_198205	ENST00000435881;ENST00000246912;ENST00000346833	ENSG00000108788
chr17	-	2287353	2304258	MNT	uc002fur.3	NM_020310	ENST00000174618	ENSG00000070444
chr17	+	16946073	17095962	MPRIP	uc002gqu.2;uc002gqv.2;uc002gqw.2;uc002gqx.2;uc002gqy.2;uc010cpl.2;uc010cpm.2	NM_201274;NM_015134;NM_015134;n/a;n/a;n/a;n/a	ENST00000395811;ENST00000395811;ENST00000341712;ENST00000313485;ENST00000313485;ENST00000341712;ENST00000341712	ENSG00000133030
chr17	+	79670399	79674556	MRPL12	uc002kbh.2	NM_002949	ENST00000333676	ENSG00000262814
chr17	-	4442190	4458681	MYBBP1A	uc002fya.4;uc010vsa.2;uc002fxz.4;uc002fyb.4	n/a;NM_014520;NM_001105538;NM_014520	ENST00000574934;ENST00000254718;ENST00000381556;ENST00000254718	ENSG00000132382
chr17	+	12569206	12670651	MYOCD	uc002gnn.2;uc002gno.2;uc002gnp.1;uc002gnq.2	NM_153604;NM_001146312;NM_001146313;NM_001146313	ENST00000425538;ENST00000425538;ENST00000395988;ENST00000425538	ENSG00000141052
chr17	-	15933407	16118874	NCOR1	uc002gpl.3;uc002gpm.3;uc010vwb.2;uc010coy.3;uc002gpn.3;uc002gpo.3;uc010vwc.2;uc002gpp.1;uc002gpq.1;uc002gpr.3;uc002gps.2;uc010coz.2;uc010cpa.2;uc010cpb.2;uc002gpu.3	n/a;NM_006311;NM_006311;NM_006311;NM_001190440;NM_006311;NM_006311;NM_001190438;n/a;NM_001190438;NM_001190438;n/a;NM_001190438;NM_001190438;n/a	ENST00000464381;ENST00000470782;ENST00000268712;ENST00000268712;ENST00000395851;ENST00000268712;ENST00000458113;ENST00000395851;ENST00000395851;ENST00000395848;ENST00000436828;ENST00000268712;ENST00000268712;ENST00000268712;ENST00000585296	ENSG00000141027
chr17	-	37760020	37764175	NEUROD2	uc002hry.3;uc021tws.1	NM_006160;NM_006160	ENST00000302584;ENST00000580874	ENSG00000171532
chr17	+	46125685	46138907	NFE2L1	uc002imz.4;uc002ina.4;uc002inb.4;uc002inc.1;uc010wle.2;uc010wlf.2	NM_003204;NM_003204;NM_003204;n/a;NM_003204;NM_003204	ENST00000362042;ENST00000585291;ENST00000362042;ENST00000361665;ENST00000585291;ENST00000585291	ENSG00000082641
chr17	+	26369687	26523404	NLK	uc010crj.3	NM_016231	ENST00000407008	ENSG00000087095
chr17	+	49230896	49249105	NME2	uc002itk.3;uc002itl.3;uc002itm.3;uc021uae.1;uc002itn.3;uc002ito.3	NM_002512;NM_001018137;NM_002512;NM_001198682;NM_001018139;NM_001018138	ENST00000555572;ENST00000514264;ENST00000512737;ENST00000512737;ENST00000503064;ENST00000393190	ENSG00000011052;ENSG00000243678
chr17	-	38249036	38256973	NR1D1	uc002htz.2;uc010cwq.2;uc010cwr.1	NM_021724;n/a;n/a	ENST00000246672;ENST00000246672;ENST00000246672	ENSG00000126368
chr17	+	72931813	72945511	OTOP3	uc010wrq.2;uc010wrr.2	NM_178233;NM_178233	ENST00000580749;ENST00000328801	ENSG00000182938
chr17	-	36890149	36904561	PCGF2	uc002hqp.1	NM_007144	ENST00000580830	ENSG00000056661
chr17	-	8043787	8059678	PER1	uc010cns.3;uc010vuq.2;uc002gkd.3;uc010vur.1;uc010vus.1	n/a;n/a;NM_002616;n/a;n/a	ENST00000317276;ENST00000317276;ENST00000317276;ENST00000354903;ENST00000579065	ENSG00000179094
chr17	-	4848946	4851825	PFN1	uc002gaa.3	NM_005022	ENST00000225655	ENSG00000108518
chr17	-	47481419	47492242	PHB	uc002iox.1	NM_002634	ENST00000300408	ENSG00000167085
chr17	-	27232270	27278508	PHF12	uc010wbb.1;uc002hdg.1;uc002hdh.1;uc002hdi.1;uc002hdj.1;uc010crw.1;uc002hdk.1	NM_001033561;NM_001033561;NM_020889;NM_020889;NM_020889;n/a;n/a	ENST00000332830;ENST00000332830;ENST00000582436;ENST00000577226;ENST00000268756;ENST00000268756;ENST00000582436	ENSG00000109118
chr17	-	7138346	7142825	PHF23	uc002gfa.3;uc010cma.3;uc010vtt.2	NM_024297;n/a;NM_024297	ENST00000320316;ENST00000320316;ENST00000320316	ENSG00000040633
chr17	+	7387697	7417935	POLR2A	uc002ghe.3;uc002ghf.4	n/a;NM_000937	ENST00000572844;ENST00000322644	ENSG00000181222
chr17	+	66508109	66528910	PRKAR1A	uc002jhg.3;uc002jhh.3;uc002jhi.3;uc002jhj.3;uc002jhk.3;uc002jhl.3	NM_212471;NM_212472;NM_002734;NM_212472;n/a;NM_212472	ENST00000358598;ENST00000392711;ENST00000392710;ENST00000536854;ENST00000392710;ENST00000536854	ENSG00000108946
chr17	+	61904769	61909387	PSMC5	uc002jcb.3;uc010ddy.3;uc002jcd.3	NM_002805;NM_002805;NM_001199163	ENST00000310144;ENST00000579147;ENST00000580864	ENSG00000087191
chr17	+	30771501	30808042	PSMD11	uc010wbz.1;uc010cta.1;uc002hhm.3	NM_002815;NM_002815;NM_002815	ENST00000578397;ENST00000457654;ENST00000261712	ENSG00000108671
chr17	-	65336618	65362721	PSMD12	uc002jfy.3;uc002jfz.3;uc002jga.3;uc010det.1	NM_002816;n/a;NM_174871;NM_002816	ENST00000356126;ENST00000356126;ENST00000357146;ENST00000584289	ENSG00000197170
chr17	-	40554466	40575338	PTRF	uc010wgi.2;uc002hzo.3;n/a	NM_012232;NM_012232;n/a	ENST00000357037;ENST00000357037;n/a	ENSG00000177469
chr17	+	72667255	72743474	RAB37	uc002jlc.2;uc002jld.2;uc010dfu.3;uc010wrb.2;uc010wrc.2;uc002jlk.3;uc010wre.2	n/a;n/a;NM_175738;NM_001006638;NM_001163989;NM_001006638;NM_001163990	ENST00000392617;ENST00000340415;ENST00000340415;ENST00000392614;ENST00000392614;ENST00000392610;ENST00000392612	ENSG00000172794
chr17	+	17584787	17714767	RAI1	uc002grm.3;uc002grn.1	NM_030665	ENST00000353383;ENST00000489697;ENST00000471135;ENST00000395774;ENST00000583166;ENST00000582514;ENST00000582514;ENST00000261641	ENSG00000108557
chr17	+	38465422	38566941	RARA	uc002huk.2;uc002hul.4;uc010wfe.2;uc021txb.1;uc002hun.2	NM_000964;NM_001145301;NM_001145302;NM_001145301;NM_001024809	ENST00000254066;ENST00000254066;ENST00000425707;ENST00000394089;ENST00000394081	ENSG00000131759
chr17	-	9801026	9808684	RCVRN	uc002gme.1;n/a	NM_002903;n/a	ENST00000226193;n/a	ENSG00000109047
chr17	+	63133455	63223821	RGS9	uc021ubw.1;uc010dem.3;uc002jfd.3;uc002jfe.3;uc002jfg.3	NM_001165933;NM_001165933;NM_001081955;NM_003835;NM_001081955	ENST00000443584;ENST00000443584;ENST00000449996;ENST00000449996;ENST00000577595	ENSG00000108370
chr17	+	6915735	6918197	RNASEK-C17ORF49	uc021tow.1	n/a	ENST00000552176	ENSG00000161939
chr17	+	19314490	19320589	RNF112	uc010vyu.2;uc010vyw.2;uc021tsa.1;uc010vyx.1	NM_007148;NM_007148;n/a;n/a	ENST00000574149;ENST00000461366;ENST00000461366;ENST00000453070	ENSG00000128482
chr17	+	29297955	29326929	RNF135	uc002hfz.3;uc002hga.3;uc002hgb.3;uc010csm.3	NM_032322;NM_197939;n/a;NM_001184992	ENST00000328381;ENST00000328381;ENST00000328381;ENST00000328381	ENSG00000181481
chr17	+	73663398	73704139	SAP30BP	uc010dgm.1;uc010wsf.1;uc002jpe.3;uc002jpf.3;uc021udb.1	n/a;n/a;NM_013260;NM_013260;n/a	ENST00000578288;ENST00000584667;ENST00000584667;ENST00000584667;ENST00000584667	ENSG00000161526
chr17	-	26691289	26692265	SEBOX	uc010wai.1	NM_001080837	ENST00000431468	ENSG00000109072
chr17	-	79869814	79876058	SIRT7	uc002kcj.2	NM_016538	ENST00000328666	ENSG00000187531
chr17	-	61909440	61920351	SMARCD2	uc010wpt.1;uc010dea.1;uc010deb.1	NM_001098426;NM_001098426;NM_001098426	ENST00000448276;ENST00000448276;ENST00000448276	ENSG00000108604
chr17	-	38783975	38804103	SMARCE1	uc002hux.2;uc002huy.2;uc010wff.1;uc010wfg.1;uc010wfh.1;uc010wfi.1;uc010wfj.1;uc002hva.3	NM_003079;NM_003079;n/a;n/a;NM_003079;NM_003079;NM_003079;n/a	ENST00000348513;ENST00000348513;ENST00000348513;ENST00000348513;ENST00000348513;ENST00000348513;ENST00000578112;ENST00000474246	ENSG00000073584
chr17	-	62540734	62658386	SMURF2	uc002jep.1;uc002jeq.1;uc002jer.1	NM_022739;n/a;NM_022739	ENST00000582081;ENST00000582081;ENST00000582081	ENSG00000108854
chr17	-	47007458	47022154	SNF8	uc002ioj.3;uc002iok.3	NM_007241;NM_007241	ENST00000502492;ENST00000502492	ENSG00000159210
chr17	-	7491497	7493488	SOX15	uc002ghy.1;uc002ghz.1	NM_006942;NM_006942	ENST00000538513;ENST00000250055	ENSG00000129194
chr17	+	70117160	70122560	SOX9	uc002jiw.3	NM_000346	ENST00000245479	ENSG00000125398
chr17	+	45973515	46006323	SP2	uc002imk.3;uc002iml.3	NM_003110;NM_003110	ENST00000376741;ENST00000376741	ENSG00000167182
chr17	-	45922279	45933240	SP6	uc002img.1;uc002imh.1;n/a	NM_199262;NM_199262;NM_199262	ENST00000536300;ENST00000342234;n/a	ENSG00000189120
chr17	-	17714662	17740325	SREBF1	uc002grp.2;uc002grq.2;uc002grr.2;uc002grs.2;uc002grt.2;uc002gru.2;uc010cpp.1;uc010cpq.1	n/a;n/a;n/a;NM_001005291;NM_001005291;NM_004176;NM_001005291;NM_004176	ENST00000395756;ENST00000395751;ENST00000395751;ENST00000355815;ENST00000355815;ENST00000261646;ENST00000355815;ENST00000338854	ENSG00000072310
chr17	-	56078279	56084707	SRSF1	uc002ivi.3;uc002ivj.3	NM_006924;NM_001078166	ENST00000582730;ENST00000582730	ENSG00000136450
chr17	-	74730196	74733493	SRSF2	uc010wtg.2;uc002jsv.3;uc002jsy.4;uc002jsw.2	NM_003016;NM_003016;NM_001195427;n/a	ENST00000392485;ENST00000392485;ENST00000359995;ENST00000582449	ENSG00000161547
chr17	-	27952964	28257018	SSH2	uc002heo.1;uc010wbh.1;uc002hep.1;uc002heq.3;uc002her.3;uc010csc.1	NM_033389;NM_033389;NM_033389;n/a;n/a;n/a	ENST00000269033;ENST00000269033;ENST00000394848;ENST00000324677;ENST00000579040;ENST00000577483	ENSG00000141298
chr17	-	40465342	40540513	STAT3	uc002hzk.1;uc002hzl.1;uc002hzm.1;uc002hzn.1;uc010wgh.1	NM_213662;NM_139276;NM_003150;NM_139276;NM_139276	ENST00000264657;ENST00000264657;ENST00000264657;ENST00000264657;ENST00000264657	ENSG00000168610
chr17	+	40439564	40463960	STAT5A	uc002hzj.2;uc010cya.2;uc010cyb.2;uc010cyc.2;uc010cyd.1;uc010cye.1	NM_003152;NM_003152;NM_003152;NM_003152;n/a;NM_003152	ENST00000345506;ENST00000345506;ENST00000345506;ENST00000345506;ENST00000468096;ENST00000468096	ENSG00000126561
chr17	-	40351194	40428424	STAT5B	uc002hzh.3;uc002hzi.3	NM_012448;NM_012448	ENST00000293328;ENST00000468312	ENSG00000173757
chr17	-	56422538	56429563	SUPT4H1	uc002iwe.1	NM_003168	ENST00000225504	ENSG00000213246
chr17	+	26989301	27029249	SUPT6H	uc002hby.3;uc010crt.3;uc002hbz.1	NM_003170;NM_003170;n/a	ENST00000314616;ENST00000314616;ENST00000583972	ENSG00000109111
chr17	+	30264043	30328057	SUZ12	uc002hgs.2;uc002hgt.2	NM_015355;NM_015355	ENST00000322652;ENST00000322652	ENSG00000178691
chr17	+	35766976	35837226	TADA2A	uc002hnt.3;uc002hnu.1;uc002hnv.3;uc002hnw.3	NM_001166105;NM_133439;NM_001488;NM_001488	ENST00000394395;ENST00000417170;ENST00000490992;ENST00000394395	ENSG00000108264
chr17	+	34136487	34174238	TAF15	uc010ctw.1;uc002hkc.3;uc002hkd.3	n/a;NM_003487;NM_139215	ENST00000311979;ENST00000311979;ENST00000311979	ENSG00000172660
chr17	-	3566186	3571973	TAX1BP3	uc002fwc.3;uc021tnt.1;uc002fwe.1	NM_014604;NM_001204698;n/a	ENST00000225525;ENST00000225525;ENST00000225525	ENSG00000213977
chr17	+	45810609	45823485	TBX21	uc002ilv.1	NM_013351	ENST00000177694	ENSG00000073861
chr17	+	59477256	59486827	TBX2	uc002ize.3;uc002izg.3;uc010wox.2	NM_005994;n/a;NM_005994	ENST00000477081;ENST00000419047;ENST00000419047	ENSG00000121068
chr17	+	59529778	59562471	TBX4	uc010ddo.3;uc002izi.3;uc010woy.2	NM_018488;NM_018488;NM_018488	ENST00000393853;ENST00000240335;ENST00000393853	ENSG00000121075
chr17	+	38218162	38250120	THRA	uc010cwp.1;uc021twy.1;uc002htv.3;uc002htw.3;uc002htx.3	NM_199334;NM_001190919;NM_199334;NM_003250;NM_001190918	ENST00000546243;ENST00000394121;ENST00000450525;ENST00000264637;ENST00000584985	ENSG00000126351
chr17	+	76227390	76237068	TMEM235	uc002jvk.3;uc010dhm.2;uc021ued.1	NM_001204211;NM_001204212;NM_001204210	ENST00000374946;ENST00000421688;ENST00000374946	ENSG00000204278
chr17	-	48939586	48945339	TOB1	uc002isw.3;uc021uac.1;uc010wmz.2;n/a	NM_005749;NM_001243885;NM_001243877;NM_001243885	ENST00000499247;ENST00000499247;ENST00000499247;n/a	ENSG00000141232
chr17	-	7565096	7590863	TP53	uc002gig.1;uc002gih.3;uc010cne.1;uc002gii.1;uc010cnf.1;uc010cng.1;uc002gij.2;uc002gim.2;uc010cnh.1;uc010cni.1;uc010cnj.1;uc002gin.2;uc002gio.2;uc010vug.2;uc010cnk.1	NM_001126114;NM_001126114;n/a;NM_001126115;NM_001126117;NM_001126116;NM_000546;NM_001126112;NM_001126113;NM_001126114;n/a;NM_001126116;NM_001126116;NM_001126114;NM_001126114	ENST00000413465;ENST00000359597;ENST00000504937;ENST00000504937;ENST00000504290;ENST00000510385;ENST00000269305;ENST00000269305;ENST00000455263;ENST00000420246;ENST00000509690;ENST00000269305;ENST00000269305;ENST00000505014;ENST00000269305	ENSG00000141510
chr17	-	15474804	15587613	TRIM16	uc002gow.3;uc002gox.3;uc002goy.3;uc002gor.1	NM_006470;NM_006470;NM_006470;n/a	ENST00000577886;ENST00000578237;ENST00000416464;ENST00000455584	ENSG00000221926;ENSG00000251537
chr17	-	54965269	54991409	TRIM25	uc002iut.3;uc010dcj.3	NM_005082;n/a	ENST00000316881;ENST00000316881	ENSG00000121060
chr17	-	73870244	73874656	TRIM47	uc002jpv.3;uc002jpw.3	n/a;NM_033452	ENST00000254816;ENST00000254816	ENSG00000132481
chr17	-	73885040	73893054	TRIM65	uc002jpx.3	NM_173547	ENST00000269383	ENSG00000141569
chr17	-	42282400	42298994	UBTF	uc002igc.3;uc010czs.3;uc002igd.3;uc010czt.3;uc002ige.2	NM_001076684;NM_014233;NM_001076683;NM_014233;NM_001076684	ENST00000343638;ENST00000302904;ENST00000343638;ENST00000302904;ENST00000526094	ENSG00000108312
chr17	+	73780680	73821886	UNK	uc002jpm.3;uc002jpn.3;uc002jpo.3;uc021udd.1	NM_001080419;n/a;n/a;NM_001080419	ENST00000293218;ENST00000293218;ENST00000293218;ENST00000293218	ENSG00000132478
chr17	-	56048909	56065615	VEZF1	uc002ivf.1;uc010dcn.1	NM_007146;NM_007146	ENST00000258963;ENST00000581208	ENSG00000136451
chr17	+	40925453	40931617	VPS25	uc002ibi.3	NM_032353	ENST00000253794	ENSG00000131475
chr17	-	80572437	80606411	WDR45L	uc002kfq.3;uc002kfr.3	NM_019613;n/a	ENST00000392325;ENST00000392325	ENSG00000141580
chr17	-	7191570	7197876	YBX2	uc002gfq.2	NM_015982	ENST00000007699	ENSG00000006047
chr17	-	7362684	7387568	ZBTB4	uc002ghc.4;uc002ghd.4	NM_001128833;NM_020899	ENST00000380599;ENST00000311403	ENSG00000174282
chr17	+	4981753	4999669	ZFP3	uc002gaq.3;n/a	NM_153018;NM_153018	ENST00000318833;n/a	ENSG00000180787
chr17	-	11880761	11900785	ZNF18	uc002gng.1;uc002gnh.1;uc002gni.1	NM_144680;NM_144680;NM_144680	ENST00000322748;ENST00000580306;ENST00000580306	ENSG00000154957
chr17	+	30677156	30707975	ZNF207	uc002hhh.4;uc002hhi.4;uc002hhj.4;uc010csz.3;uc002hhk.1;uc002hhl.1	NM_003457;NM_001032293;NM_001098507;n/a;NM_001098507;NM_001098507	ENST00000321233;ENST00000394670;ENST00000394670;ENST00000394670;ENST00000394670;ENST00000394670	ENSG00000010244
chr17	-	5008838	5026397	ZNF232	uc002gar.1;uc002gat.3;uc010vsv.1	NM_014519;NM_014519;n/a	ENST00000250076;ENST00000250076;ENST00000570486	ENSG00000167840
chr17	+	15602890	15624100	ZNF286A	uc002goz.4;uc010cot.3;uc010vwa.2;uc002gpa.3	n/a;NM_001130842;NM_020652;NM_020652	ENST00000421016;ENST00000421016;ENST00000421016;ENST00000464847	ENSG00000187607
chr17	-	18561741	18585572	ZNF286B	uc010vyd.1	NM_001145045	ENST00000545289	ENSG00000249459
chr17	-	16453630	16472520	ZNF287	uc021trd.1;uc002gqi.2	NM_020653;NM_020653	ENST00000395824;ENST00000395825	ENSG00000141040
chr17	-	40177593	40190044	ZNF385C	uc021txr.1	NM_001242704	ENST00000461831	ENSG00000187595
chr17	-	5082830	5095178	ZNF594	uc010cla.1;uc021tol.1	NM_032530;NM_032530	ENST00000575779;ENST00000399604	ENSG00000180626
chr17	-	16524047	16557167	ZNF624	uc010cpi.2;uc021tre.1	NM_020787;NM_020787	ENST00000311331;ENST00000579528	ENSG00000197566
chr17	-	47366567	47439835	ZNF652	uc002iov.4;uc002iow.3;uc002iou.4	NM_001145365;NM_014897;NM_014897	ENST00000362063;ENST00000362063;ENST00000508237	ENSG00000198740
chr17	-	80787309	80797931	ZNF750	uc002kga.3	NM_024702	ENST00000269394	ENSG00000141579
chr17	+	33288548	33290205	ZNF830	uc002hih.4	NM_052857	ENST00000361952	ENSG00000198783
chr17	+	34842472	34855154	ZNHIT3	uc010cus.1;uc002hms.1;uc002hmt.1;uc010cut.1	NM_004773;NM_004773;n/a;n/a	ENST00000225410;ENST00000225410;ENST00000225410;ENST00000225410	ENSG00000108278
chr18	+	77866914	77898228	ADNP2	uc002lnw.3	NM_014913	ENST00000262198	ENSG00000101544
chr18	-	55313658	55470327	ATP8B1	uc002lgw.3	NM_005603	ENST00000536015	ENSG00000081923
chr18	-	60790578	60986657	BCL2	uc002lit.1;uc002liu.1;uc002liv.1;n/a	NM_000633;NM_000633;NM_000657;NM_000657	ENST00000333681;ENST00000398117;ENST00000444484;n/a	ENSG00000171791
chr18	+	77439800	77514510	CTDP1	uc002lnh.2;uc002lni.2;uc010drd.2;uc021ult.1	NM_004715;NM_048368;NM_048368;NM_001202504	ENST00000299543;ENST00000299543;ENST00000299543;ENST00000299543	ENSG00000060069
chr18	-	47808712	47814692	CXXC1	uc002lep.4;uc002leq.4;uc002ler.4;uc010doy.3	NM_014593;NM_014593;NM_001101654;n/a	ENST00000285106;ENST00000412036;ENST00000412036;ENST00000412036	ENSG00000154832
chr18	-	102908	112287	DUX4-A	uc021ugi.1	n/a	n/a	n/a
chr18	+	33709836	33754688	ELP2	uc002kzk.2;uc002kzl.2;uc002kzm.2;uc002kzn.2;uc002kzo.2;uc010xcg.2;uc010xch.2	NM_018255;n/a;NM_001242877;NM_001242878;NM_001242879;NM_001242875;NM_001242876	ENST00000358232;ENST00000358232;ENST00000358232;ENST00000358232;ENST00000358232;ENST00000442325;ENST00000442325	ENSG00000134759
chr18	+	19749415	19782227	GATA6	uc002ktt.1;uc002ktu.1	NM_005257;NM_005257	ENST00000269216;ENST00000269216	ENSG00000141448
chr18	-	5954704	6414910	L3MBTL4	uc002kmy.4;uc002kmz.4;uc010dkt.3	NM_173464;NM_173464;NM_173464	ENST00000317931;ENST00000400105;ENST00000284898	ENSG00000154655
chr18	-	44542730	44544607	LOC100506888	n/a	NM_001242907	n/a	n/a
chr18	-	47793251	47808144	MBD1	uc002lef.3;uc002leg.3;uc010dow.2;uc010xdi.2;uc010xdj.2;uc002leh.4;uc002lei.4;uc002lej.4;uc002lek.4;uc002lel.4;uc002lem.4;uc002len.3;uc010xdk.2;uc021ukd.1;uc021uke.1;uc010dox.1;uc002leo.2	NM_001204141;NM_001204141;NM_001204139;NM_001204137;NM_001204143;NM_015844;NM_015846;NM_002384;NM_015847;NM_015845;NM_001204136;NM_001204142;NM_001204137;NM_001204138;NM_001204140;NM_001204151;NM_001204142	ENST00000382948;ENST00000382948;ENST00000382948;ENST00000269468;ENST00000349085;ENST00000347968;ENST00000269468;ENST00000349085;ENST00000269468;ENST00000269471;ENST00000269468;ENST00000269468;ENST00000398495;ENST00000398495;ENST00000398495;ENST00000436910;ENST00000339998	ENSG00000141644
chr18	-	51677970	51751158	MBD2	uc002lfg.2;uc002lfh.2	NM_003927;NM_015832	ENST00000256429;ENST00000398398	ENSG00000134046
chr18	+	77155771	77289323	NFATC1	uc002lnc.1;uc010xff.1;uc002lnd.3;uc002lne.3;uc010xfg.2;uc010xfh.2;uc010xfi.1;uc002lnf.3;uc002lng.3;uc010xfj.2;uc010xfk.2;uc010drc.3	NM_172390;n/a;NM_006162;NM_172388;NM_006162;NM_172390;NM_172390;NM_172387;NM_172389;NM_172388;NM_172390;n/a	ENST00000318065;ENST00000318065;ENST00000318065;ENST00000318065;ENST00000318065;ENST00000318065;ENST00000329101;ENST00000329101;ENST00000329101;ENST00000329101;ENST00000329101;ENST00000397790	ENSG00000131196
chr18	+	55102916	55158530	ONECUT2	uc002lgo.3	NM_004852	ENST00000491143	ENSG00000119547
chr18	-	44390022	44500123	PIAS2	uc002lck.3;uc010dnp.3;uc002lcl.3;uc010xda.2;uc002lcm.3;uc002lcn.1	NM_004671;n/a;NM_173206;n/a;NM_173206;NM_173206	ENST00000398654;ENST00000398654;ENST00000324794;ENST00000545673;ENST00000324794;ENST00000324794	ENSG00000078043
chr18	-	56934266	56940625	RAX	uc002lhx.3;uc010dpp.3	NM_013435;n/a	ENST00000334889;ENST00000334889	ENSG00000134438
chr18	+	20513294	20606449	RBBP8	uc002ktw.3;uc002ktx.1;uc002kty.3;uc002ktz.3;uc002kua.3;uc010xap.2	NM_002894;NM_203292;NM_203291;NM_203292;NM_203291;n/a	ENST00000327155;ENST00000399721;ENST00000399722;ENST00000399725;ENST00000327155;ENST00000327155	ENSG00000101773
chr18	+	29598444	29653154	RNF125	uc002kxf.1	NM_017831	ENST00000217740	ENSG00000101695
chr18	+	29671817	29711524	RNF138	uc002kxg.3;uc002kxh.3;uc021uip.1	NM_016271;NM_198128;NM_001191324	ENST00000261593;ENST00000261593;ENST00000261593	ENSG00000134758
chr18	+	76740274	76758969	SALL3	uc002lmt.3;uc010dra.3	NM_171999;NM_171999	ENST00000575389;ENST00000575389	ENSG00000256463
chr18	+	42260137	42648475	SETBP1	uc002lay.3;uc010dni.3	NM_001130110;NM_015559	ENST00000426838;ENST00000282030	ENSG00000152217
chr18	-	44757493	44775554	SKOR2	uc010dnt.2	n/a	ENST00000400404	ENSG00000215474
chr18	-	45359465	45457515	SMAD2	uc002lcy.3;uc002lcz.3;uc010xdc.2;uc010xdd.1	NM_005901;NM_001003652;NM_001135937;NM_001135937	ENST00000262160;ENST00000402690;ENST00000356825;ENST00000356825	ENSG00000175387
chr18	+	48494386	48611411	SMAD4	uc010xdo.1;uc010xdp.2;uc002lfb.4	n/a;NM_005359;NM_005359	ENST00000452201;ENST00000342988;ENST00000398417	ENSG00000141646
chr18	-	46446222	46477081	SMAD7	uc002ldf.3;uc010xde.2;uc002ldg.3;uc021ujr.1	NM_001190823;NM_001190822;NM_005904;NM_001190821	ENST00000545051;ENST00000545051;ENST00000262158;ENST00000262158	ENSG00000101665
chr18	+	19192259	19210208	SNRPD1	uc002ktj.1	NM_006938	ENST00000300413	ENSG00000167088
chr18	+	23806408	23971650	TAF4B	uc002kvs.4;uc002kvt.4;uc002kvu.4	NM_005640;NM_005640;NM_005640	ENST00000269142;ENST00000269142;ENST00000269142	ENSG00000141384
chr18	-	44558942	44561988	TCEB3B	uc002lcr.1	NM_016427	ENST00000332567	ENSG00000206181
chr18	-	44548657	44550534	TCEB3CL2	uc021ujl.1	NM_145653	ENST00000451265	ENSG00000234298
chr18	-	44554572	44556449	TCEB3C	uc010xdb.2	NM_145653	ENST00000330682	ENSG00000183791
chr18	-	52889561	53303188	TCF4	uc021ukg.1;uc002lfw.4;uc021ukh.1;uc010xdu.1;uc010xdv.1;uc002lfx.2;uc021uki.1;uc010xdw.1;uc002lfy.2;uc010xdx.1;uc021ukj.1;uc021ukk.1;uc002lfz.2;uc010dph.1;uc021ukl.1;uc010dpi.3;uc010xdy.1;uc002lga.3;uc002lgc.4;uc021ukm.1;uc021uko.1;uc021ukp.1	NM_001243236;NM_001243234;NM_001243235;NM_001243233;NM_001243233;NM_001243232;NM_001243233;NM_001243233;NM_001243231;NM_001243233;NM_001243236;NM_001243234;NM_003199;NM_001083962;NM_001243230;NM_001243228;NM_001243227;NM_001243226;NM_001243231;n/a;n/a;n/a	ENST00000354452;ENST00000354452;ENST00000354452;ENST00000354452;ENST00000354452;ENST00000354452;ENST00000354452;ENST00000354452;ENST00000354452;ENST00000354452;ENST00000354452;ENST00000354452;ENST00000354452;ENST00000354452;ENST00000354452;ENST00000354452;ENST00000354452;ENST00000354452;ENST00000563686;ENST00000562030;ENST00000565393;ENST00000565124	ENSG00000196628
chr18	+	3412071	3458406	TGIF1	uc002klu.3;uc002klv.3;uc002klw.3;uc002klx.3;uc010dkm.1;uc002kly.3;uc002klz.3;uc002kma.3;uc002kmb.3;uc002kmc.3	NM_174886;NM_173207;NM_173208;NM_173209;NM_173208;NM_003244;NM_170695;NM_173210;NM_173211;NM_174886	ENST00000401449;ENST00000548489;ENST00000343820;ENST00000405385;ENST00000551402;ENST00000343820;ENST00000330513;ENST00000330513;ENST00000400167;ENST00000472042	ENSG00000177426
chr18	+	72922730	73001901	TSHZ1	uc002lly.3;uc021uln.1	NM_005786;NM_005786	ENST00000322038;ENST00000584217	ENSG00000179981
chr18	-	61056424	61089752	VPS4B	uc002lix.3;uc010dpx.3;uc010dpy.3;uc010dpz.1	NM_004869;NM_004869;n/a;n/a	ENST00000238497;ENST00000238497;ENST00000238497;ENST00000238497	ENSG00000119541
chr18	-	45553638	45935663	ZBTB7C	uc002ldb.3;uc010dnu.3;uc010dnv.3;uc010dnw.3;uc010dnx.1;uc010dny.1;uc010dnz.1;uc010doa.1;uc010dob.1;uc010doc.1;uc010dod.1;uc010doe.1;uc010dof.1;uc010dog.1;uc010doh.1;uc010doi.1;uc010doj.1;uc010dok.1;uc010dol.1;uc010dom.1;uc010don.1;uc010doo.1;uc010dop.1;uc010doq.1;uc010dor.1;uc010dos.1;uc010dot.1;uc010dou.1	NM_001039360;NM_001039360;NM_001039360;NM_001039360;NM_001039360;NM_001039360;NM_001039360;NM_001039360;NM_001039360;NM_001039360;NM_001039360;NM_001039360;NM_001039360;NM_001039360;NM_001039360;NM_001039360;NM_001039360;NM_001039360;NM_001039360;NM_001039360;NM_001039360;NM_001039360;NM_001039360;NM_001039360;NM_001039360;NM_001039360;NM_001039360;NM_001039360	ENST00000535628;ENST00000535628;ENST00000535628;ENST00000535628;ENST00000535628;ENST00000535628;ENST00000535628;ENST00000535628;ENST00000535628;ENST00000535628;ENST00000535628;ENST00000535628;ENST00000535628;ENST00000535628;ENST00000535628;ENST00000535628;ENST00000535628;ENST00000535628;ENST00000535628;ENST00000535628;ENST00000535628;ENST00000535628;ENST00000535628;ENST00000535628;ENST00000535628…	ENSG00000184828
chr18	-	5289017	5297052	ZFP161	uc002kmq.3;uc002kmr.3;uc010dkp.3;uc021ugn.1	NM_001243702;NM_001143823;NM_003409;NM_001243704	ENST00000357006;ENST00000357006;ENST00000357006;ENST00000357006	ENSG00000198081
chr18	+	74536115	74682682	ZNF236	uc002lmi.3;uc002lmj.3;uc002lmk.1	NM_007345;n/a;n/a	ENST00000253159;ENST00000543926;ENST00000579322	ENSG00000130856
chr18	-	32912177	32924426	ZNF24	uc002kyt.2;uc002kys.2;uc002kyu.1	NM_006965;NM_006965;NM_006965	ENST00000261332;ENST00000261332;ENST00000399061	ENSG00000172466
chr18	+	32870235	32890730	ZNF271	uc002kyp.4;uc002kyq.4;uc002kyr.4	n/a;n/a;n/a	ENST00000399070;ENST00000399070;ENST00000399070	ENSG00000257267
chr18	-	32946660	32957301	ZNF396	uc010xcf.1	NM_145756	ENST00000306346	ENSG00000186496
chr18	+	32820993	32847097	ZNF397	uc002kyi.3;uc010dmp.3;uc002kyj.3;uc010dmq.3;uc010dmr.3	NM_032347;NM_001135178;NM_032347;NM_032347;n/a	ENST00000261333;ENST00000330501;ENST00000261333;ENST00000261333;ENST00000261333	ENSG00000186812
chr18	+	72265127	72777628	ZNF407	uc002llu.2;uc010xfc.2;uc010dqu.2;uc002llw.2	NM_001146190;NM_001146190;NM_001146189;NM_017757	ENST00000582337;ENST00000582337;ENST00000577538;ENST00000299687	ENSG00000215421
chr18	-	74069636	74207146	ZNF516	uc002lmd.3;uc021ulp.1	n/a;NM_014643	ENST00000443185;ENST00000443185	ENSG00000101493
chr18	-	14075988	14132489	ZNF519	uc002ksq.2;uc002ksr.2;uc002kst.2	n/a;n/a;NM_145287	ENST00000309305;ENST00000309305;ENST00000309305	ENSG00000175322
chr18	-	22641887	22932214	ZNF521	uc002kvk.2;uc002kvl.2;uc010dly.2;uc010xbe.1	NM_015461;NM_015461;NM_015461;n/a	ENST00000361524;ENST00000361524;ENST00000361524;ENST00000361524	ENSG00000198795
chr18	+	56530060	56653709	ZNF532	uc002lho.3;uc002lhp.3;uc010xeg.2;uc002lhr.3;uc002lhs.3;uc010xeh.2	NM_018181;NM_018181;NM_018181;NM_018181;NM_018181;NM_018181	ENST00000336078;ENST00000336078;ENST00000336078;ENST00000336078;ENST00000336078;ENST00000336078	ENSG00000074657
chr18	-	32831022	32870196	ZSCAN30	uc002kyl.3;uc002kym.3;uc002kyn.1	NM_001166012;NM_001112734;NM_001166012	ENST00000420878;ENST00000333206;ENST00000383091	ENSG00000186814
chr19	-	3052907	3062964	AES	uc002lwx.1;uc002lwy.1;uc002lwz.1;uc002lxb.1	n/a;NM_001130;NM_198970;NM_198969	ENST00000327141;ENST00000327141;ENST00000327141;ENST00000221561	ENSG00000104964
chr19	+	12305829	12349077	AK023304	uc010dyq.2	n/a	ENST00000426044	ENSG00000234773
chr19	-	52494585	52496450	AK128361	n/a	n/a	n/a	n/a
chr19	-	15490858	15529833	AKAP8L	uc002naw.1;uc002nax.1;uc010xoh.1;uc002nay.1;uc002naz.3	NM_014371;n/a;NM_014371;NM_014371;NM_014371	ENST00000397410;ENST00000397410;ENST00000397410;ENST00000397410;ENST00000397410	ENSG00000011243
chr19	-	15464331	15490612	AKAP8	uc010dzy.3;uc002nav.3;uc010dzz.1;uc010xog.2	n/a;NM_005858;n/a;NM_005858	ENST00000269701;ENST00000269701;ENST00000269701;ENST00000537303	ENSG00000105127
chr19	+	47421932	47508333	ARHGAP35	uc010ekv.3	NM_004491	ENST00000404338	ENSG00000160007
chr19	+	926036	972803	ARID3A	uc002lql.3	NM_005224	ENST00000263620	ENSG00000116017
chr19	-	14230320	14247440	ASF1B	uc002mye.3	NM_018154	ENST00000263382	ENSG00000105011
chr19	+	50431958	50437193	ATF5	uc010enq.2;uc002prd.3	NM_012068;NM_001193646	ENST00000423777;ENST00000423777	ENSG00000169136
chr19	+	45251977	45263301	BCL3	uc010xxe.2	NM_005178	ENST00000164227	ENSG00000069399
chr19	-	15348300	15443342	BRD4	uc002nar.3;uc002nas.3;uc002nat.3;uc002nau.4	NM_058243;NM_014299;NM_014299;NM_014299	ENST00000263377;ENST00000371835;ENST00000360016;ENST00000360016	ENSG00000141867
chr19	-	1985446	2015702	BTBD2	uc002luo.1;uc002lup.1	NM_017797;NM_017797	ENST00000255608;ENST00000255608	ENSG00000133243
chr19	-	1461761	1479228	C19orf25	uc010xgn.1;uc010dsk.3;uc010xgo.2	n/a;NM_152482;NM_152482	ENST00000436106;ENST00000436106;ENST00000436106	ENSG00000119559
chr19	-	1009649	1021141	C19orf6	uc021ume.1;uc002lqr.1;uc002lqs.1	n/a;NM_001033026;NM_033420	ENST00000356663;ENST00000356663;ENST00000333175	ENSG00000182087
chr19	+	13049413	13055304	CALR	uc002mvu.2	NM_004343	ENST00000316448	ENSG00000179218
chr19	+	10982252	11033448	CARM1	uc002mpz.3;uc010dxn.3;uc002mqa.3	NM_199141;n/a;NM_199141	ENST00000327064;ENST00000327064;ENST00000344150	ENSG00000142453
chr19	+	14016955	14041693	CC2D1A	uc002mxn.2;uc002mxo.2;uc002mxp.2;uc010dzh.2;uc002mxq.1	n/a;NM_017721;NM_017721;n/a;n/a	ENST00000318003;ENST00000318003;ENST00000318003;ENST00000318003;ENST00000318003	ENSG00000132024
chr19	+	30302900	30315215	CCNE1	uc002nsn.3;uc002nso.3	NM_001238;NM_001238	ENST00000262643;ENST00000262643	ENSG00000105173
chr19	-	33790839	33793430	CEBPA	uc002nun.3	NM_004364	ENST00000498907	ENSG00000245848
chr19	+	33864574	33873592	CEBPG	uc002nup.3;uc021usd.1;n/a	NM_001806;NM_001252296;NM_001806	ENST00000284000;ENST00000284000;n/a	ENSG00000153879
chr19	+	8274216	8327304	CERS4	uc002mjg.3;uc002mji.3;uc010dvz.3	NM_024552;NM_024552;NM_024552	ENST00000558331;ENST00000558331;ENST00000559336	ENSG00000090661
chr19	+	4402659	4443394	CHAF1A	uc002mal.3	NM_005483	ENST00000301280	ENSG00000167670
chr19	+	42788816	42799949	CIC	uc002otf.1	NM_015125	ENST00000160740	ENSG00000079432
chr19	+	54641435	54659446	CNOT3	uc010yel.2;uc002qdi.3;uc002qdj.2;uc002qdk.2;uc010ere.2	n/a;n/a;NM_014516;NM_014516;n/a	ENST00000221232;ENST00000482247;ENST00000221232;ENST00000406403;ENST00000447684	ENSG00000088038
chr19	+	4153628	4173048	CREB3L3	uc002lzl.3;uc002lzm.3;uc010xib.2;uc010xic.2	NM_032607;NM_032607;NM_032607;n/a	ENST00000078445;ENST00000078445;ENST00000078445;ENST00000078445	ENSG00000060566
chr19	+	18794424	18893143	CRTC1	uc002nkb.4;uc010ebv.3;uc010ebw.3	NM_015321;NM_001098482;NM_015321	ENST00000321949;ENST00000338797;ENST00000321949	ENSG00000105662
chr19	+	48325098	48346586	CRX	uc010elm.1;uc002phq.4	n/a;NM_000554	ENST00000221996;ENST00000221996	ENSG00000105392
chr19	-	49133816	49140639	DBP	uc002pjx.4;uc002pjy.2;uc010elz.1	NM_001352;n/a;NM_001352	ENST00000222122;ENST00000222122;ENST00000222122	ENSG00000105516
chr19	-	42702751	42721813	DEDD2	uc002osu.1;uc002osv.1;uc002osw.1;uc010eid.3	NM_133328;n/a;NM_133328;n/a	ENST00000336034;ENST00000336034;ENST00000336034;ENST00000336034	ENSG00000160570
chr19	+	47852537	47885961	DHX34	uc010xyn.2;uc010elc.1;uc010xyo.1	NM_014681;NM_014681;n/a	ENST00000328771;ENST00000328771;ENST00000328771	ENSG00000134815
chr19	+	42349023	42356397	DMRTC2	uc002orr.1;uc002ors.3;uc010xwe.2	n/a;NM_001040283;NM_001040283	ENST00000269945;ENST00000269945;ENST00000269945	ENSG00000142025
chr19	+	10823793	10944160	DNM2	uc010dxk.2;uc002mps.2;uc002mpt.2;uc002mpu.2;uc002mpv.2;uc010dxl.2;uc002mpw.3;uc002mpx.1	NM_001005362;NM_001005361;NM_001005360;NM_004945;NM_001005362;NM_001190716;NM_001005362;NM_004945	ENST00000314646;ENST00000408974;ENST00000355667;ENST00000355667;ENST00000408974;ENST00000355667;ENST00000408974;ENST00000314646	ENSG00000079805
chr19	-	10244021	10305755	DNMT1	uc002mnf.3;uc002mng.3;uc002mnh.3;uc010xlc.2;uc010xld.2;uc002mnk.3;uc010dxb.1	NM_001379;NM_001379;n/a;NM_001130823;NM_001379;n/a;n/a	ENST00000340748;ENST00000340748;ENST00000359526;ENST00000359526;ENST00000540357;ENST00000340748;ENST00000359526	ENSG00000130816
chr19	+	2164147	2232577	DOT1L	uc002lvb.4;uc002lvc.1;uc002lve.1	NM_032482;NM_032482;n/a	ENST00000398665;ENST00000398665;ENST00000482433	ENSG00000104885
chr19	-	38701648	38720317	DPF1	uc002ohl.3;uc002ohn.3;uc010xtw.1;uc002ohm.3;uc021uty.1	NM_004647;NM_001135156;NM_004647;NM_001135155;NM_001135155	ENST00000420980;ENST00000412732;ENST00000475938;ENST00000437720;ENST00000437720	ENSG00000011332
chr19	+	54135309	54140263	DPRX	uc002qcf.1	NM_001012728	ENST00000376650	ENSG00000204595
chr19	-	5785152	5791249	DUS3L	uc002mdc.3;uc002mdd.3;uc010xiw.1	NM_020175;NM_001161619;n/a	ENST00000309061;ENST00000320699;ENST00000309061	ENSG00000141994
chr19	-	57663093	57678856	DUXA	uc002qoa.1	NM_001012729	ENST00000554048	ENSG00000258873
chr19	-	40315989	40324841	DYRK1B	uc002omi.3;uc002omj.3;uc002omk.3;uc002oml.3	NM_006484;NM_004714;NM_006483;n/a	ENST00000348817;ENST00000323039;ENST00000430012;ENST00000430012	ENSG00000105204
chr19	+	41284123	41314346	EGLN2	uc010ehd.3;uc002opg.4;uc002oph.3;uc002opi.3	NM_080732;NM_080732;NM_053046;NM_080732	ENST00000406058;ENST00000303961;ENST00000406058;ENST00000406058	ENSG00000269858
chr19	-	40021629	40023494	EID2B	uc002olz.1	NM_152361	ENST00000326282	ENSG00000176401
chr19	-	40029446	40030838	EID2	uc002oma.3	NM_153232	ENST00000390658	ENSG00000176396
chr19	+	39109721	39127595	EIF3K	uc010xuh.2;uc002oiz.1	NM_013234;NM_013234	ENST00000545173;ENST00000248342	ENSG00000178982
chr19	-	18553472	18632937	ELL	uc002njg.3;uc002njh.3;uc010ebq.3	NM_006532;NM_006532;NM_006532	ENST00000262809;ENST00000262809;ENST00000262809	ENSG00000105656
chr19	-	11663857	11670051	ELOF1	uc002msd.1;uc002mse.1	NM_032377;NM_032377	ENST00000252445;ENST00000252445	ENSG00000130165
chr19	-	45854648	45873845	ERCC2	uc002pbh.2;uc002pbi.2;uc002pbj.2;uc010ejz.2;uc002pbk.2;uc002pbl.4;uc010xxj.1	n/a;NM_000400;NM_000400;NM_000400;NM_001130867;NM_001130867;n/a	ENST00000391942;ENST00000391942;ENST00000391945;ENST00000391945;ENST00000391941;ENST00000391941;ENST00000391945	ENSG00000104884
chr19	-	42751716	42759309	ERF	uc002otd.4;uc002ote.4	n/a;NM_006494	ENST00000222329;ENST00000222329	ENSG00000105722
chr19	+	36132646	36135773	ETV2	uc002oar.2;uc002oas.2;uc002oat.2;uc002oau.2	NM_014209;NM_014209;NM_014209;n/a	ENST00000402764;ENST00000379026;ENST00000402764;ENST00000402764	ENSG00000105672
chr19	-	13033283	13044558	FARSA	uc002mvs.2;uc010xmv.1	NM_004461;NM_004461	ENST00000314606;ENST00000314606	ENSG00000179115
chr19	+	4791727	4795571	FEM1A	uc002mbf.3	NM_018708	ENST00000269856	ENSG00000141965
chr19	-	56102736	56113336	FIZ1	uc002qli.4;uc002qlj.4	NM_032836;NM_032836	ENST00000221665;ENST00000221665	ENSG00000179943
chr19	+	45971252	45978437	FOSB	uc002pbw.3;uc010eka.1;uc010ekb.1;uc010ekc.1;uc010ekd.1;uc002pbx.4;uc002pby.4;uc010eke.3;uc010ekf.3;uc010ekg.3;uc002pca.4	NM_001114171;n/a;n/a;n/a;n/a;NM_006732;NM_001114171;NM_001114171;NM_001114171;n/a;NM_006732	ENST00000353609;ENST00000353609;ENST00000353609;ENST00000443841;ENST00000417353;ENST00000353609;ENST00000417353;ENST00000417353;ENST00000353609;ENST00000443841;ENST00000353609	ENSG00000125740
chr19	+	46367517	46377055	FOXA3	uc002pdr.3	NM_004497	ENST00000302177	ENSG00000170608
chr19	+	19496641	19619741	GATAD2A	uc010xqt.2;uc010xqu.2;uc010xqv.2;uc010xqw.2	NM_017660;n/a;NM_017660;n/a	ENST00000360315;ENST00000360315;ENST00000404158;ENST00000252577	ENSG00000167491
chr19	-	6379579	6393291	GTF2F1	uc010xjb.1;uc010xjc.1;uc002meq.2	NM_002096;NM_002096;NM_002096	ENST00000394456;ENST00000394456;ENST00000394456	ENSG00000125651
chr19	+	46800302	46846690	HIF3A	uc002pef.2;uc002peg.4;uc002peh.3;uc010xxx.2;uc021uwf.1;uc002pej.2;uc010xxy.2;uc002pel.3;uc010xxz.2	n/a;NM_152795;NM_152795;n/a;NM_152794;NM_152796;NM_022462;NM_152794;NM_022462	ENST00000475432;ENST00000244302;ENST00000339613;ENST00000339613;ENST00000339613;ENST00000472815;ENST00000339613;ENST00000339613;ENST00000420102	ENSG00000124440
chr19	+	37803738	37855357	HKR1	uc002ofx.3;uc002ofy.3;uc002ofz.3;uc002oga.3;uc010xto.2;uc002ogb.3;uc002ogc.3;uc010xtp.2;uc002ogd.3	n/a;NM_181786;n/a;NM_181786;NM_181786;NM_181786;NM_181786;NM_181786;NM_181786	ENST00000324411;ENST00000544914;ENST00000392153;ENST00000392153;ENST00000392153;ENST00000324411;ENST00000324411;ENST00000324411;ENST00000541583	ENSG00000181666
chr19	+	3572942	3579081	HMG20B	uc010dtm.1;uc002lya.3;uc002lyb.3;uc010xhn.1	NM_006339;NM_006339;NM_006339;NM_006339	ENST00000488973;ENST00000333651;ENST00000488973;ENST00000262949	ENSG00000064961
chr19	-	39308090	39342979	HNRNPL	uc002ojk.3;uc002ojl.3;uc021uuh.1;uc021uui.1;uc002ojo.1;uc002ojj.1;uc010ege.1;uc002ojp.1;uc010xun.2	NM_001005335;NM_001005335;NM_001533;NM_001005335;NM_001005335;NM_001005335;n/a;n/a;n/a	ENST00000388749;ENST00000388749;ENST00000221419;ENST00000388749;ENST00000388749;ENST00000388750;ENST00000388750;ENST00000388750;ENST00000388750	ENSG00000104824
chr19	+	41768390	41813811	HNRNPUL1	uc002opz.4;uc002oqa.4;uc010ehl.1;uc002oqb.4;uc010ehm.3;uc002oqc.4;uc002oqd.4;uc002oqe.4;uc010ehn.3;uc010xvy.2;uc010ehp.3;uc002oqf.4	NM_144732;NM_144732;NM_144732;NM_007040;NM_144732;NM_144732;NM_144732;n/a;NM_144732;NM_144732;NM_144732;NM_144732	ENST00000352456;ENST00000352456;ENST00000263367;ENST00000392006;ENST00000392006;ENST00000392006;ENST00000392006;ENST00000392006;ENST00000392006;ENST00000352456;ENST00000352456;ENST00000378215	ENSG00000105323
chr19	+	13261281	13265718	IER2	uc002mwr.3;n/a	NM_004907;NM_004907	ENST00000292433;n/a	ENSG00000160888
chr19	+	10764936	10803095	ILF3	uc002mpk.2;uc002mpl.2;uc002mpm.2;uc010xli.1;uc002mpn.3;uc002mpo.3;uc002mpp.3;uc002mpq.3	NM_153464;NM_004516;NM_001137673;NM_153464;NM_012218;NM_017620;NM_153464;n/a	ENST00000420083;ENST00000250241;ENST00000407004;ENST00000420083;ENST00000318511;ENST00000449870;ENST00000407004;ENST00000318511	ENSG00000129351
chr19	-	7112265	7294011	INSR	uc002mgd.1;uc002mge.1;uc002mgf.3	NM_000208;NM_001079817;NM_001079817	ENST00000302850;ENST00000341500;ENST00000341500	ENSG00000171105
chr19	-	46386865	46389376	IRF2BP1	uc002pds.1	NM_015649	ENST00000302165	ENSG00000170604
chr19	-	50162825	50169132	IRF3	uc002poy.2;uc002pot.2;uc002pou.3;uc002pow.3;uc010end.2;uc021uxo.1;uc021uxp.1;uc021uxq.1;uc021uxr.1;uc021uxs.1;uc002poz.1;uc010ene.1	NM_001197126;NM_001197124;NM_001571;NM_001197122;NM_001197126;NM_001197123;NM_001197125;NM_001197126;NM_001197127;NM_001197128;NM_001571;n/a	ENST00000309877;ENST00000377139;ENST00000377139;ENST00000377139;ENST00000377139;ENST00000377139;ENST00000377139;ENST00000377139;ENST00000377139;ENST00000377139;ENST00000309877;ENST00000377139	ENSG00000126456
chr19	+	12902309	12904125	JUNB	uc002mvc.3	NM_002229	ENST00000302754	ENSG00000171223
chr19	-	18390562	18392432	JUND	uc002nip.2	NM_005354	ENST00000252818	ENSG00000130522
chr19	-	11274942	11308467	KANK2	uc002mqm.3;uc021upe.1;uc002mqo.4;uc002mqp.1;uc002mqq.3	NM_015493;NM_001136191;NM_001136191;NM_001136191;NM_001136191	ENST00000432929;ENST00000432929;ENST00000432929;ENST00000355150;ENST00000355150	ENSG00000197256
chr19	+	4969123	5153608	KDM4B	uc010xil.1;uc002mbq.4;uc010xim.2;uc002mbr.4	NM_015015;NM_015015;NM_015015;NM_015015	ENST00000381759;ENST00000159111;ENST00000159111;ENST00000159111	ENSG00000127663
chr19	-	10596795	10614054	KEAP1	uc002mop.1;uc002moq.1;uc002mor.1	NM_203500;NM_012289;NM_203500	ENST00000393623;ENST00000393623;ENST00000171111	ENSG00000079999
chr19	-	6413118	6424822	KHSRP	uc002mer.4	NM_003685	ENST00000398148	ENSG00000088247
chr19	-	18367905	18385319	KIAA1683	uc002nin.2;uc010ebn.2;uc010xqe.1;n/a	NM_025249;NM_001145304;NM_001145305;n/a	ENST00000359737;ENST00000392413;ENST00000427634;n/a	ENSG00000130518
chr19	-	1852397	1863564	KLF16	uc002luc.3	NM_031918	ENST00000250916	ENSG00000129911
chr19	-	12995236	12998017	KLF1	uc002mvo.3	NM_006563	ENST00000264834	ENSG00000105610
chr19	+	16435650	16438339	KLF2	uc002ndw.3	NM_016270	ENST00000248071	ENSG00000127528
chr19	+	18747837	18781302	KLHL26	uc002njz.1	NM_018316	ENST00000300976	ENSG00000167487
chr19	-	54972978	54974894	LENG9	uc010yez.2	NM_198988	ENST00000333834	ENSG00000182909
chr19	+	40267233	40276775	LEUTX	uc010xvg.2	NM_001143832	ENST00000396841	ENSG00000213921
chr19	+	59070552	59086164	LOC100131691	n/a	n/a	n/a	n/a
chr19	+	58816739	58827013	LOC113386	uc002qsa.3;uc002qsb.3	n/a;n/a	ENST00000413518;ENST00000413518	ENSG00000142396
chr19	+	35739558	35758867	LSR	uc002nyl.3;uc002nym.3;uc002nyn.3;uc002nyo.3;uc010xsr.2;uc002nyp.3	NM_205834;NM_015925;NM_205835;NM_015925;NM_205835;NM_205834	ENST00000361790;ENST00000354900;ENST00000360798;ENST00000354900;ENST00000360798;ENST00000347609	ENSG00000105699
chr19	-	13209841	13213974	LYL1	uc002mwi.3	NM_005583	ENST00000264824	ENSG00000104903
chr19	-	49216254	49222976	MAMSTR	uc002pkf.2;uc002pkg.2	NM_182574;NM_001130915	ENST00000356751;ENST00000318083	ENSG00000176909
chr19	+	8953268	8954016	MBD3L1	uc002mko.2	NM_145208	ENST00000305625	ENSG00000170948
chr19	-	1576676	1592710	MBD3	uc002ltj.3;uc002ltk.3;uc002ltl.1	NM_003926;NM_003926;NM_003926	ENST00000156825;ENST00000434436;ENST00000156825	ENSG00000071655
chr19	-	867961	893218	MED16	uc002lqd.1;uc010drw.2;uc002lqe.3;uc002lqf.3;uc010xfv.1;uc010xfw.1;uc010xfx.1;uc010xfy.1;uc010xga.1;n/a;n/a	NM_005481;n/a;n/a;n/a;n/a;NM_005481;NM_005481;n/a;n/a;n/a;n/a	ENST00000325464;ENST00000269814;ENST00000395808;ENST00000312090;ENST00000269814;ENST00000269814;ENST00000269814;ENST00000269814;ENST00000269814;n/a;n/a	ENSG00000175221
chr19	+	50321535	50342036	MED25	uc010enl.2;uc002ppw.2;uc010ybe.2;uc002ppx.1	n/a;NM_030973;NM_030973;NM_030973	ENST00000312865;ENST00000312865;ENST00000312865;ENST00000312865	ENSG00000104973
chr19	-	16589874	16739015	MED26	uc002nen.1;uc002nee.2	NM_004831;NM_004831	ENST00000263390;ENST00000409035	ENSG00000105085;ENSG00000141979
chr19	-	19256375	19303400	MEF2BNB-MEF2B	uc010xqo.1;uc002nlo.2;uc002nlp.2	NM_005919;NM_005919;NM_005919	ENST00000354191;ENST00000444486;ENST00000444486	ENSG00000064489
chr19	-	19256377	19303400	MEF2B	uc010xqp.1;uc002nlp.2;uc002nlp.2;uc002nll.2;uc002nll.2;uc002nll.2;uc002nlk.2	NM_001145785;NM_005919	ENST00000409224;ENST00000424583;ENST00000410050;ENST00000409447;ENST00000602424;ENST00000162023	ENSG00000213999
chr19	-	47906380	47922785	MEIS3	uc002pgo.3;uc002pgp.3;uc002pgq.3;uc002pgr.3;uc002pgs.3;uc002pgt.3;uc010eld.3;uc002pgw.3	NM_001009813;NM_001009813;NM_001009813;NM_001009813;NM_020160;NM_001009813;NM_020160;n/a	ENST00000560253;ENST00000560245;ENST00000561096;ENST00000561204;ENST00000331559;ENST00000331559;ENST00000331559;ENST00000561040	ENSG00000105419
chr19	-	3538262	3557571	MFSD12	uc002lxw.3;uc002lxx.3;uc002lxy.3;uc002lxz.3	NM_021731;NM_001042680;NM_174983;NM_174983	ENST00000398558;ENST00000389395;ENST00000355415;ENST00000355415	ENSG00000161091
chr19	-	305574	344791	MIER2	uc002lok.1	NM_017550	ENST00000264819	ENSG00000105556
chr19	+	36208920	36229779	MLL4	uc021usu.1;uc021usv.1	NM_014727;NM_014727	ENST00000420124;ENST00000420124	ENSG00000105663
chr19	-	6210391	6279959	MLLT1	uc002mek.3	NM_005934	ENST00000252674	ENSG00000130382
chr19	-	46393280	46405862	MYPOP	uc002pdt.3	NM_001012643	ENST00000322217	ENSG00000176182
chr19	-	59073283	59084942	MZF1	uc002qtn.3;uc002qto.3;uc010euu.1	NM_003422;NM_198055;NM_198055	ENST00000215057;ENST00000215057;ENST00000215057	ENSG00000099326
chr19	+	13229108	13251959	NACC1	uc002mwm.3	NM_052876	ENST00000292431	ENSG00000160877
chr19	+	55996556	55998935	NAT14	uc002qle.2	NM_020378	ENST00000205194	ENSG00000090971
chr19	+	19627018	19645953	NDUFA13	uc021uqu.1;uc021uqv.1	NM_015965;NM_015965	ENST00000252576;ENST00000458210	ENSG00000186010;ENSG00000250067
chr19	+	3359560	3469215	NFIC	uc002lxo.3;uc010xhh.2;uc002lxp.3;uc010xhi.2;uc010xhj.2	NM_205843;NM_001245005;NM_005597;NM_001245002;NM_001245004	ENST00000443272;ENST00000395111;ENST00000341919;ENST00000443272;ENST00000341919	ENSG00000141905
chr19	+	13106583	13209610	NFIX	uc002mwd.3;uc002mwe.3;uc002mwf.3;uc010xmx.2;uc002mwg.2	NM_002501;NM_002501;NM_002501;n/a;NM_002501	ENST00000360105;ENST00000360105;ENST00000358552;ENST00000397661;ENST00000360105	ENSG00000008441
chr19	+	39390339	39399534	NFKBIB	uc010egk.2;uc002ojw.3;uc002ojx.3;uc002ojy.3	NM_001243116;NM_002503;NM_001243116;NM_002503	ENST00000313582;ENST00000313582;ENST00000392079;ENST00000392079	ENSG00000104825
chr19	-	15270443	15311792	NOTCH3	uc002nan.3;uc002nao.1	NM_000435;NM_000435	ENST00000263388;ENST00000263388	ENSG00000074181
chr19	+	47523100	47549017	NPAS1	uc002pfw.3;uc002pfy.3;uc010xyj.2	NM_002517;NM_002517;n/a	ENST00000449844;ENST00000449844;ENST00000439365	ENSG00000130751
chr19	+	50832948	50886267	NR1H2	uc002prv.4;uc002psa.4;uc010enw.3	n/a;NM_007121;NM_007121	ENST00000542413;ENST00000542413;ENST00000253727	ENSG00000131408
chr19	-	17342693	17356151	NR2F6	uc002nfq.3	NM_005234	ENST00000291442	ENSG00000160113
chr19	-	50410083	50432988	NUP62	uc002prb.3;uc002pqx.3;uc002pqy.3;uc002pqz.3;uc002pra.3;uc002prc.3;n/a	NM_012346;NM_001193357;NM_153719;NM_153718;NM_016553;NM_153719;NM_153719	ENST00000413454;ENST00000413454;ENST00000352066;ENST00000422090;ENST00000352066;ENST00000352066;n/a	ENSG00000213024
chr19	+	1753661	1775444	ONECUT3	uc010xgr.2	NM_001080488	ENST00000382349	ENSG00000205922
chr19	-	19672515	19729725	PBX4	uc002nmy.3;uc010xqz.2;uc010xra.2	NM_025245;n/a;n/a	ENST00000251203;ENST00000251203;ENST00000251203	ENSG00000105717
chr19	-	57321444	57352094	PEG3	uc002qnt.2;uc002qnu.2;uc002qnv.2;uc002qnw.2;uc002qnx.2;uc010etr.2	NM_001146185;NM_001146186;NM_006210;NM_001146187;NM_001146185;NM_001146184	ENST00000423103;ENST00000423103;ENST00000326441;ENST00000423103;ENST00000423103;ENST00000423103	ENSG00000198300
chr19	+	4007748	4038067	PIAS4	uc002lzg.3	NM_015897	ENST00000262971	ENSG00000105229
chr19	+	14544165	14582679	PKN1	uc002myp.3;uc002myq.3	NM_002741;NM_213560	ENST00000242783;ENST00000342216	ENSG00000123143
chr19	-	49340353	49371884	PLEKHA4	uc002pkx.3;uc010eml.3	NM_020904;NM_001161354	ENST00000263265;ENST00000355496	ENSG00000105559
chr19	-	1086577	1095391	POLR2E	uc002lre.4;uc010xgf.2	NM_002695;n/a	ENST00000215587;ENST00000215587	ENSG00000099817
chr19	-	36604610	36606206	POLR2I	uc002ode.3;uc002odf.3	NM_006233;n/a	ENST00000221859;ENST00000221859	ENSG00000105258
chr19	-	42590261	42636625	POU2F2	uc002osn.3;uc002osq.3;uc002osr.2;uc002osp.3	NM_002698;NM_001247994;NM_001207026;NM_001207025	ENST00000389341;ENST00000389341;ENST00000529952;ENST00000292077	ENSG00000028277
chr19	+	10216898	10221975	PPAN	uc002mmz.2	NM_020230	ENST00000253107	ENSG00000130810
chr19	-	45882891	45909607	PPP1R13L	uc002pbm.3;uc002pbn.3;uc002pbo.3;uc002pbp.2	NM_006663;NM_006663;NM_001142502;NM_006663	ENST00000360957;ENST00000360957;ENST00000418234;ENST00000418234	ENSG00000104881
chr19	+	52693054	52729678	PPP2R1A	uc002pyp.3;uc010ydk.2;uc010epm.1;uc002pyq.3	NM_014225;n/a;NM_014225;NM_014225	ENST00000322088;ENST00000322088;ENST00000322088;ENST00000462990	ENSG00000105568
chr19	+	50094911	50129696	PRR12	uc002poo.4	NM_020719	ENST00000418929	ENSG00000126464
chr19	+	797391	812327	PTBP1	uc002lpp.2;uc002lpq.2;uc002lpr.2;uc002lps.2	NM_002819;NM_031990;NM_031991;NM_175847	ENST00000356948;ENST00000394601;ENST00000349038;ENST00000350092	ENSG00000011304
chr19	+	50353991	50363999	PTOV1	uc010ybf.2;uc002pqb.4;uc002pqa.3;uc002pqd.3;uc002pqe.2;uc002pqf.1	NM_017432;n/a;n/a;NM_017432;NM_017432;NM_017432	ENST00000221557;ENST00000221557;ENST00000221557;ENST00000391842;ENST00000391842;ENST00000391842	ENSG00000104960
chr19	+	16222489	16244445	RAB8A	uc002ndm.1;uc002ndn.4;uc010xpc.2;uc002ndo.4	NM_005370;NM_005370;n/a;NM_005370	ENST00000300935;ENST00000300935;ENST00000300935;ENST00000300935	ENSG00000167461
chr19	-	3769088	3772219	RAX2	uc002lyr.3;uc002lys.3;uc010dtp.2	NM_032753;NM_032753;NM_032753	ENST00000555633;ENST00000555633;ENST00000555633	ENSG00000173976
chr19	+	45504706	45541456	RELB	uc021uvp.1;uc021uvq.1	NM_006509;NM_006509	ENST00000221452;ENST00000221452	ENSG00000104856
chr19	-	1815244	1848452	REXO1	uc010dsq.3;uc002lua.4;uc010xgs.1;uc010dsp.1;uc010dsr.1	NM_020695;NM_020695;n/a;n/a;n/a	ENST00000170168;ENST00000170168;ENST00000170168;ENST00000170168;ENST00000170168	ENSG00000079313
chr19	-	14072341	14117134	RFX1	uc002mxv.3;uc010dzi.2	NM_002918;NM_002918	ENST00000254325;ENST00000254325	ENSG00000132005
chr19	-	5993174	6110664	RFX2	uc002meb.3;uc002mec.3;uc010xiy.1	NM_000635;NM_134433;n/a	ENST00000303657;ENST00000359161;ENST00000359161	ENSG00000087903
chr19	+	19303007	19312678	RFXANK	uc002nls.3;uc002nlt.3;uc002nlu.3;uc002nlv.3;uc021uqt.1	NM_003721;NM_134440;NM_134440;NM_003721;NM_003721	ENST00000303088;ENST00000353145;ENST00000353145;ENST00000303088;ENST00000303088	ENSG00000064490
chr19	+	49497155	49519182	RUVBL2	uc010yab.2;uc002plr.1;uc002pls.1;uc010emn.1	NM_006666;NM_006666;n/a;n/a	ENST00000221413;ENST00000221413;ENST00000221413;ENST00000221413	ENSG00000183207
chr19	-	5587009	5622938	SAFB2	uc002mcd.3;uc010xio.1;uc010xip.1	NM_014649;n/a;n/a	ENST00000252542;ENST00000252542;ENST00000252542	ENSG00000130254
chr19	+	5623045	5668489	SAFB	uc010xiq.2;uc002mce.4;uc002mcf.3;uc002mcg.3;uc010xir.2;uc010xis.2;uc010xit.2;uc010xiu.2	n/a;NM_001201339;NM_002967;NM_001201338;NM_002967;NM_001201340;n/a;n/a	ENST00000433404;ENST00000433404;ENST00000433404;ENST00000433404;ENST00000433404;ENST00000433404;ENST00000433404;ENST00000433404	ENSG00000160633
chr19	+	39833107	39875537	SAMD4B	uc002ola.3;uc002olb.3	NM_018028;NM_018028	ENST00000314471;ENST00000314471	ENSG00000179134
chr19	-	1107632	1174282	SBNO2	uc002lrj.4;uc002lrk.4;uc010dse.3;uc010dsf.3	NM_001100122;NM_014963;NM_014963;NM_001100122	ENST00000438103;ENST00000361757;ENST00000361757;ENST00000438103	ENSG00000064932
chr19	+	50145381	50161906	SCAF1	uc002poq.3	NM_021228	ENST00000360565	ENSG00000126461
chr19	-	40928408	40931932	SERTAD1	uc002ont.4	NM_013376	ENST00000357949	ENSG00000197019
chr19	-	40946747	40950282	SERTAD3	uc002onu.4;uc002onv.4;n/a	NM_013368;NM_203344;NM_203344	ENST00000392028;ENST00000322354;n/a	ENSG00000167565
chr19	+	2236815	2248678	SF3A2	uc002lvg.3	NM_007165	ENST00000221494	ENSG00000104897
chr19	+	16940208	16991164	SIN3B	uc002new.3;uc002ney.2;uc002nez.2;uc010xpi.1;uc010eaj.1	NM_015260;NM_015260;NM_015260;NM_015260;n/a	ENST00000248054;ENST00000379803;ENST00000248054;ENST00000248054;ENST00000248054	ENSG00000127511
chr19	-	39369194	39390502	SIRT2	uc010egi.2;uc002ojs.2;uc002ojt.2;uc002oju.2;uc002ojv.2;uc010egh.2	NM_030593;NM_030593;NM_012237;NM_030593;NM_012237;NM_001193286	ENST00000462654;ENST00000462654;ENST00000249396;ENST00000392081;ENST00000249396;ENST00000392081	ENSG00000068903
chr19	-	4174105	4182596	SIRT6	uc002lzo.3;uc002lzp.3;uc002lzq.3;uc002lzr.3;uc010xid.2	NM_016539;n/a;NM_001193285;n/a;n/a	ENST00000337491;ENST00000337491;ENST00000337491;ENST00000337491;ENST00000337491	ENSG00000077463
chr19	-	46268042	46272497	SIX5	uc002pdb.3	NM_175875	ENST00000317578	ENSG00000177045
chr19	+	11071597	11172958	SMARCA4	uc002mqe.2;uc002mqf.4;uc010dxo.3;uc010dxp.3;uc002mqg.1;uc002mqj.4;uc010dxq.3;uc010dxr.3;uc010dxs.3;uc010dxt.1;uc002mqh.4;uc002mqi.1	NM_001128848;NM_003072;NM_001128849;NM_001128844;NM_001128848;NM_001128845;NM_001128847;NM_001128848;NM_001128846;NM_001128848;NM_001128847;NM_001128848	ENST00000429416;ENST00000429416;ENST00000358026;ENST00000429416;ENST00000344626;ENST00000429416;ENST00000429416;ENST00000429416;ENST00000429416;ENST00000444061;ENST00000429416;ENST00000444061	ENSG00000127616
chr19	+	7985193	7988136	SNAPC2	uc002miw.2;uc002mix.2	NM_003083;n/a	ENST00000221573;ENST00000221573	ENSG00000104976
chr19	+	49588464	49611870	SNRNP70	uc002pmh.2;uc002pmk.3;uc002pmm.3;uc021uxh.1	NM_003089;NM_003089;n/a;NM_003089	ENST00000221448;ENST00000221448;ENST00000401730;ENST00000401730	ENSG00000104852
chr19	+	41256758	41271297	SNRPA	uc002ooz.3	NM_004596	ENST00000243563	ENSG00000077312
chr19	+	50922194	50934309	SPIB	uc002psd.3;uc002pse.3;uc010ycc.2;uc021uyc.1	NM_003121;NM_001243999;NM_001243998;NM_001244000	ENST00000270632;ENST00000270632;ENST00000270632;ENST00000270632	ENSG00000269404
chr19	+	18530145	18545372	SSBP4	uc010ebp.3;uc002niy.3;uc002niz.3	n/a;NM_032627;NM_001009998	ENST00000270061;ENST00000270061;ENST00000348495	ENSG00000130511
chr19	-	19387321	19431321	SUGP1	uc002nme.3;uc002nmf.3;uc002nmg.3;uc002nmh.3;uc002nmi.3;uc002nmj.3;uc010xqr.2;uc010xqs.2	NM_172231;NM_172231;n/a;NM_172231;n/a;n/a;n/a;n/a	ENST00000247001;ENST00000247001;ENST00000247001;ENST00000247001;ENST00000247001;ENST00000247001;ENST00000247001;ENST00000535070	ENSG00000105705
chr19	+	39936185	39967308	SUPT5H	uc010xvb.1;uc002oln.4;uc002olo.4;uc002olp.4;uc002olq.4;uc002olr.4;uc002ols.1;uc010egp.1	n/a;NM_003169;NM_001111020;NM_001130824;NM_001130825;NM_003169;NM_001130825;n/a	ENST00000402194;ENST00000432763;ENST00000432763;ENST00000432763;ENST00000402194;ENST00000359191;ENST00000402194;ENST00000402194	ENSG00000196235
chr19	+	55851220	55859489	SUV420H2	uc010esx.1;uc002qkj.4;uc002qkk.1;uc002qkl.3	n/a;NM_032701;n/a;n/a	ENST00000464185;ENST00000255613;ENST00000464185;ENST00000445196	ENSG00000133247
chr19	-	1609288	1652328	TCF3	uc002ltn.3;uc002lto.3;uc002ltq.3;uc002ltt.4;uc002ltr.3;uc002lts.1;uc010dso.1	n/a;NM_003200;NM_003200;NM_001136139;NM_003200;NM_001136139;n/a	ENST00000344749;ENST00000262965;ENST00000262965;ENST00000453954;ENST00000262965;ENST00000453954;ENST00000395423	ENSG00000071564
chr19	-	49843854	49865714	TEAD2	uc002png.3;uc002pnh.3;uc002pni.3;uc002pnj.3;uc010emw.3;uc010yao.2	NM_003598;NM_003598;NM_003598;NM_003598;NM_003598;NM_003598	ENST00000377214;ENST00000311227;ENST00000311227;ENST00000311227;ENST00000311227;ENST00000311227	ENSG00000074219
chr19	-	54610319	54619055	TFPT	uc010yej.1;uc010erd.2	NM_013342;NM_013342	ENST00000391759;ENST00000391759	ENSG00000105619
chr19	-	41836811	41859831	TGFB1	uc002oqh.2	NM_000660	ENST00000221930	ENSG00000105329
chr19	-	36525886	36545664	THAP8	uc010xtb.1;uc002oda.1;uc010xtc.1	n/a;NM_152658;n/a	ENST00000292894;ENST00000292894;ENST00000292894	ENSG00000161277
chr19	-	2997635	3047633	TLE2	uc010xhb.2;uc002lww.3;uc010dth.3;uc010xhc.2;uc010dti.3;uc010xhd.1	n/a;NM_003260;NM_003260;NM_001144762;NM_001144761;NM_001144762	ENST00000447365;ENST00000262953;ENST00000262953;ENST00000455444;ENST00000262953;ENST00000262953	ENSG00000065717
chr19	+	2977535	2995182	TLE6	uc002lwt.2;uc002lwu.2	NM_001143986;NM_024760	ENST00000246112;ENST00000246112	ENSG00000104953
chr19	-	48304499	48306930	TPRX1	uc002php.2	NM_198479	ENST00000322175	ENSG00000178928
chr19	+	59055835	59062082	TRIM28	uc002qtg.1;uc010eut.1;uc002qth.1	NM_005762;NM_005762;NM_005762	ENST00000253024;ENST00000341753;ENST00000341753	ENSG00000130726
chr19	+	6739706	6751529	TRIP10	uc010dux.2;uc002mfr.3;uc002mfs.3;uc010duy.3	n/a;NM_004240;NM_004240;n/a	ENST00000313285;ENST00000313285;ENST00000313244;ENST00000313285	ENSG00000125733
chr19	-	13215713	13227563	TRMT1	uc010xmy.1;uc002mwj.2;uc002mwk.2;uc002mwl.3;uc010xmz.1	NM_001142554;NM_017722;NM_001142554;NM_001136035;n/a	ENST00000357720;ENST00000437766;ENST00000221504;ENST00000357720;ENST00000357720	ENSG00000104907
chr19	-	31765850	31840190	TSHZ3	uc002nsy.4	NM_020856	ENST00000240587	ENSG00000121297
chr19	-	49384221	49401996	TULP2	uc002pkz.2	NM_003323	ENST00000221399	ENSG00000104804
chr19	-	36233427	36236336	U2AF1L4	uc002obe.3;uc002obf.3;uc002obg.3;uc002obh.1	NM_001040425;NM_144987;n/a;NM_144987	ENST00000378975;ENST00000292879;ENST00000412391;ENST00000412391	ENSG00000161265
chr19	+	56165415	56186082	U2AF2	uc002qlt.3;uc002qlu.3	NM_001012478;NM_007279	ENST00000450554;ENST00000308924	ENSG00000063244
chr19	+	4909509	4962165	UHRF1	uc002mbo.3;uc010xik.2;uc010duf.3;uc002mbp.3	NM_001048201;n/a;n/a;NM_013282	ENST00000262952;ENST00000262952;ENST00000262952;ENST00000398240	ENSG00000034063
chr19	+	18942743	18979039	UPF1	uc002nkf.3;uc002nkg.3;uc002nkh.3	NM_002911;NM_002911;NM_002911	ENST00000262803;ENST00000262803;ENST00000262803	ENSG00000005007
chr19	+	30414550	30507519	URI1	uc002nsq.3;uc002nsr.3	NM_001252641;NM_003796	ENST00000360605;ENST00000392271	ENSG00000105176
chr19	+	17326154	17330638	USE1	uc002nfn.2;uc002nfo.2;uc010eal.1	n/a;NM_018467;n/a	ENST00000445667;ENST00000263897;ENST00000263897	ENSG00000053501
chr19	+	35759895	35770718	USF2	uc010xss.1;uc002nyq.1;uc002nyr.1;uc002nyt.1;uc002nyv.1	n/a;NM_003367;NM_207291;n/a;NM_003367	ENST00000222305;ENST00000222305;ENST00000343550;ENST00000343550;ENST00000222305	ENSG00000105698
chr19	+	6772721	6857371	VAV1	uc002mfu.1;uc010dva.1;uc010xjh.1;uc002mfv.1	NM_005428;NM_005428;NM_005428;NM_005428	ENST00000304076;ENST00000304076;ENST00000304076;ENST00000304076	ENSG00000141968
chr19	-	15532317	15560762	WIZ	uc002nbc.3;uc002nba.4;uc002nbb.4	NM_021241;NM_021241;NM_021241	ENST00000389282;ENST00000389282;ENST00000263381	ENSG00000011451
chr19	-	7684410	7694439	XAB2	uc002mgx.3	NM_020196	ENST00000358368	ENSG00000076924
chr19	+	36203829	36207940	ZBTB32	uc002oay.3;uc002oaz.3	NM_014383;n/a	ENST00000262630;ENST00000481182	ENSG00000011590
chr19	-	59024896	59031188	ZBTB45	uc002qtd.3;uc002qtf.3	NM_032792;NM_032792	ENST00000354590;ENST00000354590	ENSG00000119574
chr19	-	4045215	4066816	ZBTB7A	uc002lzh.3;uc002lzi.3	NM_015898;NM_015898	ENST00000322357;ENST00000322357	ENSG00000178951
chr19	-	47567446	47617009	ZC3H4	uc002pga.4;uc002pgb.1	NM_015168;n/a	ENST00000253048;ENST00000253048	ENSG00000130749
chr19	-	44830705	44905777	ZFP112	uc002ozc.4;uc010ejj.3;uc010xwy.2;uc010xwz.2	NM_013380;NM_001083335;NM_013380;NM_013380	ENST00000354340;ENST00000337401;ENST00000337401;ENST00000354340	ENSG00000062370
chr19	-	36825354	36870105	ZFP14	uc010xtd.2;uc010eex.2	NM_020917;NM_020917	ENST00000270001;ENST00000270001	ENSG00000142065
chr19	+	57050316	57068170	ZFP28	uc002qni.3;uc002qnj.3	NM_020828;NM_020828	ENST00000301318;ENST00000301318	ENSG00000196867
chr19	-	38123388	38146368	ZFP30	uc002ogv.1;uc002ogw.1;uc002ogx.1;uc010xtt.1	NM_014898;NM_014898;NM_014898;NM_014898	ENST00000351218;ENST00000351218;ENST00000351218;ENST00000514101	ENSG00000120784
chr19	+	39897486	39900045	ZFP36	uc002olh.1	NM_003407	ENST00000248673	ENSG00000128016
chr19	-	36882860	36909550	ZFP82	uc002ody.1	NM_133466	ENST00000392161	ENSG00000181007
chr19	-	3804021	3869027	ZFR2	uc002lyw.2;uc010xhx.1;uc002lyx.4;uc010xhy.2	NM_015174;n/a;n/a;NM_001145640	ENST00000262961;ENST00000262961;ENST00000439086;ENST00000439086	ENSG00000105278
chr19	-	10415478	10420233	ZGLP1	uc002mnw.4	NM_001103167	ENST00000403903	ENSG00000220201
chr19	+	58095627	58103758	ZIK1	uc002qpg.3;uc002qph.3;uc002qpi.3;uc002qpj.3	NM_001010879;n/a;NM_001010879;n/a	ENST00000307468;ENST00000307468;ENST00000536878;ENST00000307468	ENSG00000171649
chr19	-	57285922	57352097	ZIM2	uc002qnr.2;uc002qnq.2;uc010etp.2;uc010ygs.1;uc010ygq.1;uc010ygr.1	NM_015363;NM_001146326;NM_001146327;NM_015363;NM_015363;NM_015363	ENST00000221722;ENST00000391708;ENST00000391708;ENST00000221722;ENST00000558199;ENST00000559616	ENSG00000269699
chr19	-	57645463	57656570	ZIM3	uc002qnz.1	NM_052882	ENST00000269834	ENSG00000141946
chr19	-	21906842	21950430	ZNF100	uc002nqh.3;uc002nqi.3	NM_173531;NM_173531	ENST00000358296;ENST00000358296	ENSG00000197020
chr19	+	19779662	19791138	ZNF101	uc002nni.2;uc002nnj.2;uc010ecg.2	NM_033204;n/a;NM_033204	ENST00000415440;ENST00000415440;ENST00000415784	ENSG00000181896
chr19	+	48773355	48790863	ZNF114	uc002pil.1;uc010elv.1;uc002pim.1;uc002pin.2	NM_153608;NM_153608;NM_153608;NM_153608	ENST00000315849;ENST00000315849;ENST00000315849;ENST00000315849	ENSG00000178150
chr19	-	9676291	9695209	ZNF121	uc010dwt.2;uc010xkp.1;uc010xkq.1	NM_001008727;NM_001008727;NM_001008727	ENST00000320451;ENST00000320451;ENST00000320451	ENSG00000197961
chr19	-	58944180	58951589	ZNF132	uc002qst.4	NM_003433	ENST00000254166	ENSG00000131849
chr19	+	58125829	58133636	ZNF134	uc002qpn.2;uc002qpo.2	NM_003435;NM_003435	ENST00000396161;ENST00000396161	ENSG00000213762
chr19	+	58570606	58581110	ZNF135	uc021vct.1;uc002qre.3;uc002qrf.3;uc002qrd.2;uc002qrg.3;uc010yhq.2;uc010yhr.2;uc021vcu.1	NM_001164527;NM_003436;NM_003436;NM_001164530;NM_007134;NM_003436;NM_003436;NM_001164529	ENST00000439855;ENST00000313434;ENST00000506786;ENST00000359978;ENST00000401053;ENST00000401053;ENST00000401053;ENST00000401053	ENSG00000176293
chr19	+	12273871	12300064	ZNF136	uc002mti.3;uc010xmh.2	NM_003437;NM_003437	ENST00000343979;ENST00000343979	ENSG00000196646
chr19	+	53099936	53103405	ZNF137P	n/a	n/a	n/a	n/a
chr19	+	36705503	36729675	ZNF146	uc002odq.4;uc010eet.3;uc010eeu.3;n/a	NM_007145;NM_001099639;NM_001099638;NM_007145	ENST00000443387;ENST00000456324;ENST00000456324;n/a	ENSG00000167635
chr19	-	19821280	19843921	ZNF14	uc002nnk.1	NM_021030	ENST00000344099	ENSG00000105708
chr19	-	58208734	58220579	ZNF154	uc002qpy.2;uc010euf.3	NM_001085384;NM_001085384	ENST00000451275;ENST00000426889	ENSG00000179909
chr19	+	44488354	44502477	ZNF155	uc002oxy.1;uc002oxz.1;uc010xwt.1	NM_003445;NM_198089;NM_198089	ENST00000270014;ENST00000270014;ENST00000270014	ENSG00000204920
chr19	-	53569866	53606687	ZNF160	uc002qaq.4;uc002qar.4;uc010eqk.3;uc002qas.4	NM_198893;NM_033288;NM_001102603;n/a	ENST00000429604;ENST00000418871;ENST00000429604;ENST00000355147	ENSG00000170949
chr19	+	52074530	52092991	ZNF175	uc002pxb.3	NM_007147	ENST00000262259	ENSG00000105497
chr19	+	9473695	9493293	ZNF177	uc002mlk.3;uc021uon.1	NM_003451;NM_001172651	ENST00000343499;ENST00000434737	ENSG00000188629
chr19	+	57901217	57933307	ZNF17	uc021vck.1;uc002qoo.1;uc002qop.1	NM_006959;NM_006959;NM_006959	ENST00000307658;ENST00000307658;ENST00000307658	ENSG00000186272
chr19	-	44979858	45004574	ZNF180	uc002ozh.4;uc002ozi.4;uc002ozf.4;uc002ozg.4;uc010ejm.3	n/a;NM_013256;NM_013256;n/a;NM_013256	ENST00000221327;ENST00000221327;ENST00000221327;ENST00000221327;ENST00000221327	ENSG00000167384
chr19	+	35225479	35233774	ZNF181	uc002nvu.3;uc010xsb.1;uc010xsc.1	NM_001029997;NM_001145665;n/a	ENST00000448715;ENST00000448715;ENST00000448715	ENSG00000197841
chr19	-	22115759	22193745	ZNF208	uc002nqo.1;uc021urr.1;uc002nqq.3	n/a;NM_007153;n/a	ENST00000397126;ENST00000397126;ENST00000397126	ENSG00000160321
chr19	-	12242167	12267546	ZNF20	uc002mte.2;uc002mtf.2;uc021upm.1;uc002mtg.2	NM_001203250;NM_021143;NM_001203250;NM_021143	ENST00000334213;ENST00000334213;ENST00000334213;ENST00000334213	ENSG00000132010
chr19	+	58131793	58154147	ZNF211	uc010yhb.1;uc002qpp.2;uc002qpq.2;uc002qpr.2;uc002qpt.2;uc010yhc.1;uc010yhd.1;uc010yhe.1	NM_198855;NM_006385;NM_198855;NM_006385;n/a;NM_006385;NM_198855;NM_198855	ENST00000347302;ENST00000540556;ENST00000347302;ENST00000540556;ENST00000535785;ENST00000540556;ENST00000347302;ENST00000540556	ENSG00000121417
chr19	+	44455396	44471752	ZNF221	uc002oxx.2;uc010ejb.1;uc010xws.1	NM_013359;NM_013359;NM_013359	ENST00000251269;ENST00000251269;ENST00000251269	ENSG00000159905
chr19	+	44529493	44537262	ZNF222	uc002oyc.3;uc002oyd.3;uc002oye.3	NM_013360;n/a;NM_001129996	ENST00000187879;ENST00000391960;ENST00000391960	ENSG00000159885
chr19	+	44529493	44591623	ZNF223	uc002oyf.1;uc010ejd.2	NM_013361;NM_013361	ENST00000434772;ENST00000421176	ENSG00000178386;ENSG00000186026
chr19	+	44598481	44612479	ZNF224	uc002oyh.2	NM_013398	ENST00000336976	ENSG00000267680
chr19	+	44617547	44637255	ZNF225	uc002oyj.1;uc010ejf.1	NM_013362;NM_013362	ENST00000262894;ENST00000262894	ENSG00000256294
chr19	+	44669214	44681838	ZNF226	uc002oyn.3;uc002oyo.3;uc010ejg.3;uc002oyp.3;uc002oyq.3;uc002oyr.3;uc002oys.3;uc002oyt.3	NM_015919;NM_001032374;NM_001146220;NM_001032373;n/a;n/a;NM_001032372;NM_001032373	ENST00000300823;ENST00000413984;ENST00000300823;ENST00000337433;ENST00000337433;ENST00000337433;ENST00000454662;ENST00000454662	ENSG00000167380
chr19	+	44716690	44741421	ZNF227	uc002oyu.3;uc002oyv.3;uc010xwu.2;uc010xwv.2;uc010xww.2;uc002oyw.3;uc010ejh.3	NM_182490;NM_182490;n/a;NM_182490;NM_182490;NM_182490;NM_182490	ENST00000313040;ENST00000313040;ENST00000313040;ENST00000313040;ENST00000313040;ENST00000313040;ENST00000313040	ENSG00000131115
chr19	-	44930425	44952766	ZNF229	uc002oze.1;uc010ejk.1;uc010ejl.1	NM_014518;n/a;NM_014518	ENST00000291187;ENST00000291187;ENST00000291187	ENSG00000167383
chr19	+	44507076	44518072	ZNF230	uc002oyb.1	NM_006300	ENST00000429154	ENSG00000159882
chr19	+	44764032	44779470	ZNF233	uc002oyy.2;uc021uvi.1;uc002oyz.2	NM_181756;NM_001207005;NM_181756	ENST00000391958;ENST00000391958;ENST00000391958	ENSG00000159915
chr19	+	44645709	44664462	ZNF234	uc002oyl.4;uc002oym.3	NM_001144824;NM_006630	ENST00000426739;ENST00000426739	ENSG00000263002
chr19	-	44732356	44809178	ZNF235	uc002oyx.1;uc010eji.3;uc002oza.4;uc002ozb.4	n/a;n/a;NM_004234;NM_004234	ENST00000291182;ENST00000291182;ENST00000291182;ENST00000291182	ENSG00000159917
chr19	+	19976713	20004523	ZNF253	uc002noj.3;uc002nok.3;uc002nol.3	NM_021047;NM_021047;NM_021047	ENST00000355650;ENST00000355650;ENST00000355650	ENSG00000256771
chr19	+	24216246	24312654	ZNF254	uc010xrk.2;uc002nrt.1;uc002nru.3	NM_203282;n/a;NM_203282	ENST00000342944;ENST00000339642;ENST00000357002	ENSG00000213096
chr19	-	58452200	58459077	ZNF256	uc002qqu.3;uc010euj.3	NM_005773;n/a	ENST00000282308;ENST00000282308	ENSG00000152454
chr19	+	22235265	22273903	ZNF257	uc010ecx.3;uc010ecy.3	NM_033468;NM_033468	ENST00000435820;ENST00000435820	ENSG00000197134
chr19	-	37001588	37019248	ZNF260	uc002oed.2;uc002oee.2;uc002oef.2;uc010eey.2;n/a	NM_001166038;NM_001012756;NM_001166037;NM_001166036;NM_001166038	ENST00000523638;ENST00000523638;ENST00000523638;ENST00000523638;n/a	ENSG00000254004
chr19	+	57702867	57734214	ZNF264	uc002qob.3	NM_003417	ENST00000263095	ENSG00000083844
chr19	-	9523270	9546234	ZNF266	uc002mll.3;uc002mlm.3;uc002mln.3;uc002mlo.3;uc010dwq.3	NM_198058;NM_006631;NM_198058;NM_198058;NM_198058	ENST00000361151;ENST00000361451;ENST00000361151;ENST00000361451;ENST00000361151	ENSG00000174652
chr19	+	58694395	58724927	ZNF274	uc010yhu.1;uc010yhv.1;uc002qrq.1;uc002qrr.1;uc002qrs.1;uc010eum.1	n/a;n/a;NM_133502;NM_016325;NM_016324;n/a	ENST00000326804;ENST00000424679;ENST00000326804;ENST00000345813;ENST00000424679;ENST00000326804	ENSG00000171606
chr19	+	44331472	44353050	ZNF283	uc002oxp.4;uc002oxr.4	n/a;NM_181845	ENST00000324461;ENST00000324461	ENSG00000167637
chr19	+	44576296	44591623	ZNF284	uc002oyg.1	NM_001037813	ENST00000421176	ENSG00000186026
chr19	+	44968405	44977572	ZNF285B+NP	n/a	n/a	ENST00000318605	ENSG00000176761
chr19	-	44889807	44905777	ZNF285	uc010xxa.2;uc002ozd.4	NM_152354;NM_152354	ENST00000330997;ENST00000330997	ENSG00000267508
chr19	-	53300660	53324922	ZNF28	uc002qac.3;uc002qad.3;uc010eqe.3;n/a	n/a;NM_006969;NM_006969;NM_006969	ENST00000457749;ENST00000457749;ENST00000457749;n/a	ENSG00000198538
chr19	-	45574757	45579688	ZNF296	uc002pao.3	NM_145288	ENST00000303809	ENSG00000170684
chr19	+	35168566	35177302	ZNF302	uc010xrz.1;uc002nvp.1;uc002nvq.1;uc002nvr.1;uc002nvs.1	n/a;NM_018443;NM_001012320;NM_018443;NM_018443	ENST00000506901;ENST00000505242;ENST00000457781;ENST00000446502;ENST00000505242	ENSG00000089335
chr19	+	57862644	57871265	ZNF304	uc010etw.3;uc010etx.3;uc010ygw.2	NM_020657;NM_020657;NM_020657	ENST00000282286;ENST00000282286;ENST00000282286	ENSG00000131845
chr19	+	35417806	35436076	ZNF30	uc002nxf.2;uc010edp.1;uc010edq.1;uc010edr.1	n/a;NM_194325;NM_001099437;NM_001099438	ENST00000303586;ENST00000303586;ENST00000439785;ENST00000439785	ENSG00000168661
chr19	+	9251055	9274091	ZNF317	uc010xkm.2;uc002mku.3;uc002mkv.3;uc002mkw.3;uc002mkx.3;uc002mky.3	n/a;NM_020933;n/a;NM_001190791;NM_020933;NM_001190791	ENST00000419608;ENST00000247956;ENST00000247956;ENST00000360385;ENST00000247956;ENST00000360385	ENSG00000130803
chr19	-	53367118	53400946	ZNF320	uc010eqi.1;uc002qag.3;uc002qah.3;uc002qai.3	n/a;NM_207333;n/a;NM_207333	ENST00000391781;ENST00000391781;ENST00000391781;ENST00000391781	ENSG00000182986
chr19	+	58962970	58969199	ZNF324B	uc002qsu.1;uc002qsv.1;uc010euq.1	n/a;NM_207395;NM_207395	ENST00000391696;ENST00000336614;ENST00000336614	ENSG00000249471
chr19	+	58978411	58984945	ZNF324	uc002qsw.2	NM_014347	ENST00000196482	ENSG00000083812
chr19	-	58637618	58666477	ZNF329	uc010euk.1;uc002qrn.3;uc002qro.1;uc002qrp.1;n/a	NM_024620;NM_024620;NM_024620;NM_024620;NM_024620	ENST00000358067;ENST00000358067;ENST00000358067;ENST00000500161;n/a	ENSG00000181894
chr19	+	54024176	54083523	ZNF331	uc002qbx.1;uc002qby.1;uc002qbz.1;uc002qca.1;uc010eqr.1;uc021uzg.1;uc021uzh.1;uc002qcb.1;uc002qcc.1;uc002qcd.1	NM_018555;NM_018555;NM_018555;NM_001079906;NM_018555;NM_001253798;NM_001253799;NM_001253800;NM_001253801;NM_001079907	ENST00000253144;ENST00000253144;ENST00000253144;ENST00000253144;ENST00000253144;ENST00000253144;ENST00000253144;ENST00000253144;ENST00000253144;ENST00000253144	ENSG00000130844
chr19	+	14800612	14831772	ZNF333	uc010dzq.2;uc002mzk.4;uc002mzl.3;uc010dzr.1;uc002mzn.3	n/a;n/a;n/a;n/a;NM_032433	ENST00000392987;ENST00000292530;ENST00000392987;ENST00000536363;ENST00000292530	ENSG00000160961
chr19	+	37341259	37403930	ZNF345	uc002oex.3;uc002oey.4;uc021utn.1;uc002oez.2;uc021uto.1;uc021utp.1;n/a	NM_003419;NM_001242472;NM_001242474;n/a;NM_001242476;NM_001242475;NM_003419	ENST00000529555;ENST00000529555;ENST00000529555;ENST00000526123;ENST00000529555;ENST00000529555;n/a	ENSG00000251247
chr19	-	53641956	53662322	ZNF347	uc002qbc.2;uc002qbb.2;uc010eql.2	NM_001172674;NM_032584;NM_001172675	ENST00000452676;ENST00000334197;ENST00000334197	ENSG00000197937
chr19	-	52467592	52490079	ZNF350	uc002pyd.3	NM_021632	ENST00000243644	ENSG00000256683
chr19	+	7581003	7585911	ZNF358	uc021unu.1;uc002mgn.2	NM_018083;NM_018083	ENST00000394341;ENST00000361576	ENSG00000198816
chr19	+	37095718	37119499	ZNF382	uc010efa.3;uc002oek.3;uc010efb.3;uc002oel.3	NM_032825;NM_032825;NM_032825;NM_032825	ENST00000292928;ENST00000292928;ENST00000292928;ENST00000435416	ENSG00000161298
chr19	+	37708827	37734574	ZNF383	uc002ofs.1;uc002oft.1;uc002ofu.1	NM_152604;NM_152604;NM_152604	ENST00000352998;ENST00000352998;ENST00000352998	ENSG00000188283
chr19	-	44376514	44384288	ZNF404	uc002oxs.4	NM_001033719	ENST00000324394	ENSG00000176222
chr19	-	8575461	8579048	ZNF414	uc002mke.4;uc010dwf.3;uc002mkf.3	NM_001146175;NM_032370;NM_032370	ENST00000393927;ENST00000255616;ENST00000255616	ENSG00000133250
chr19	-	53611131	53636173	ZNF415	uc002qau.3;uc002qav.3;uc010yds.2;uc010ydt.2;uc002qaw.3;uc002qax.3;uc002qay.3;uc002qaz.3;uc002qba.3	n/a;n/a;NM_001164309;NM_001136038;NM_018355;n/a;n/a;n/a;NM_018355	ENST00000440291;ENST00000421033;ENST00000500065;ENST00000500065;ENST00000421033;ENST00000455735;ENST00000440291;ENST00000448501;ENST00000421033	ENSG00000170954
chr19	-	58082933	58090243	ZNF416	uc002qpf.3	NM_017879	ENST00000196489	ENSG00000083817
chr19	-	58417141	58427978	ZNF417	uc002qqq.3;uc002qqr.3	NM_152475;NM_152475	ENST00000312026;ENST00000312026	ENSG00000173480
chr19	-	58433251	58446740	ZNF418	uc002qqs.1;uc010yhn.1;uc010yho.1	NM_133460;NM_133460;NM_133460	ENST00000396147;ENST00000396147;ENST00000425570	ENSG00000196724
chr19	+	57999078	58006048	ZNF419	uc002qov.2;uc002qow.2;uc010ety.1;uc010etz.1;uc010eua.1;uc010eub.1;uc010euc.1	NM_024691;NM_001098494;NM_001098491;NM_001098492;NM_001098493;NM_001098495;NM_001098496	ENST00000424930;ENST00000424930;ENST00000424930;ENST00000426954;ENST00000426954;ENST00000426954;ENST00000426954	ENSG00000105136
chr19	+	37569381	37620651	ZNF420	uc002ofl.3	NM_144689	ENST00000337995	ENSG00000197050
chr19	-	9638680	9649303	ZNF426	uc010dws.3;uc002mlq.3	n/a;NM_024106	ENST00000253115;ENST00000253115	ENSG00000130818
chr19	-	44111375	44124014	ZNF428	uc002oxa.3	NM_182498	ENST00000300811	ENSG00000131116
chr19	+	21688436	21739070	ZNF429	uc002nqd.1;uc010ecu.2	NM_001001415;n/a	ENST00000358491;ENST00000358491	ENSG00000197013
chr19	+	21203425	21242852	ZNF430	uc002npj.3;uc002npk.3	NM_025189;NM_001172671	ENST00000261560;ENST00000261560	ENSG00000118620
chr19	+	21324839	21368805	ZNF431	uc002npp.2;uc010ecq.2;uc010ecr.2	NM_133473;n/a;NM_133473	ENST00000311048;ENST00000311048;ENST00000311048	ENSG00000196705
chr19	-	52536676	52552073	ZNF432	uc002pyk.3	NM_014650	ENST00000221315	ENSG00000256087
chr19	-	12125531	12146525	ZNF433	uc002msy.1;uc002msz.1	NM_001080411;NM_001080411	ENST00000344980;ENST00000419886	ENSG00000197647
chr19	+	11959578	11980306	ZNF439	uc002msr.3;uc002mss.3	NM_152262;NM_152262	ENST00000455282;ENST00000304030	ENSG00000171291
chr19	-	21987751	22034830	ZNF43	uc002nqj.3;uc002nqk.3;uc002nql.3;uc002nqm.3;uc010ecv.3	NM_003423;NM_003423;NM_003423;NM_003423;NM_003423	ENST00000354959;ENST00000354959;ENST00000354959;ENST00000354959;ENST00000354959	ENSG00000198521
chr19	+	11925106	11946016	ZNF440	uc002msp.1	NM_152357	ENST00000304060	ENSG00000171295
chr19	+	11877814	11894893	ZNF441	uc002msn.4;uc010dyj.3	n/a;NM_152355	ENST00000357901;ENST00000357901	ENSG00000197044
chr19	-	12460184	12476475	ZNF442	uc002mtr.1;uc010xmk.1	NM_030824;NM_030824	ENST00000242804;ENST00000242804	ENSG00000198342
chr19	-	12540519	12551926	ZNF443	uc002mtu.3	NM_005815	ENST00000301547	ENSG00000180855
chr19	+	56652534	56672262	ZNF444	uc002qmm.3;uc002qmn.2	NM_018337;NM_001253792	ENST00000337080;ENST00000337080	ENSG00000167685
chr19	+	58987794	58992597	ZNF446	uc002qsz.3;uc002qta.3;uc010eur.3	NM_017908;n/a;n/a	ENST00000335841;ENST00000335841;ENST00000391694	ENSG00000083838
chr19	-	12335500	12405714	ZNF44	uc002mtl.3;uc002mtn.4;uc010xmi.2;uc010dys.3;uc010xmj.2;uc002mto.2	n/a;n/a;n/a;NM_016264;NM_001164276;n/a	ENST00000354656;ENST00000393337;ENST00000393337;ENST00000356109;ENST00000356109;ENST00000483826	ENSG00000197857
chr19	-	44416775	44439411	ZNF45	uc002oxu.2;uc002oxw.2	NM_003425;NM_003425	ENST00000269973;ENST00000269973	ENSG00000124459
chr19	+	57791418	57805436	ZNF460	uc010ygv.1;uc002qog.2	NM_006635;NM_006635	ENST00000360338;ENST00000360338	ENSG00000197714
chr19	-	37128282	37157739	ZNF461	uc002oem.3;uc002oen.3;uc010xtj.2	NM_153257;n/a;NM_153257	ENST00000396893;ENST00000396893;ENST00000396893	ENSG00000197808
chr19	-	53341784	53360902	ZNF468	uc002qae.3;uc002qaf.3;n/a	NM_199132;NM_001008801;NM_199132	ENST00000396409;ENST00000390651;n/a	ENSG00000204604
chr19	+	57078889	57100278	ZNF470	uc002qnl.4;uc010etn.3	NM_001001668;n/a	ENST00000391709;ENST00000330619	ENSG00000197016
chr19	+	57019211	57040269	ZNF471	uc002qnh.3	NM_020813	ENST00000308031	ENSG00000196263
chr19	+	50529211	50552031	ZNF473	uc002prm.3;uc002prn.3;uc010ybo.2	NM_015428;NM_001006656;NM_015428	ENST00000270617;ENST00000391821;ENST00000391821	ENSG00000142528
chr19	+	52800425	52829174	ZNF480	uc002pyv.3;uc010epn.3;uc010ydl.2;uc010ydm.2	n/a;n/a;NM_144684;NM_144684	ENST00000335090;ENST00000335090;ENST00000335090;ENST00000335090	ENSG00000198464
chr19	+	20278082	20308984	ZNF486	uc002nou.2	NM_052852	ENST00000335117	ENSG00000256229
chr19	-	12686919	12721623	ZNF490	uc002mtz.2	NM_020714	ENST00000311437	ENSG00000188033
chr19	+	11909390	11919306	ZNF491	uc002mso.1;n/a	NM_152356;NM_152356	ENST00000323169;n/a	ENSG00000177599
chr19	+	22817125	22850472	ZNF492	uc002nqw.3	NM_020855	ENST00000456783	ENSG00000229676
chr19	+	21579920	21610296	ZNF493	uc002npu.3;uc002npw.3;uc002npx.3;uc002npy.3;n/a	NM_145326;NM_001076678;NM_175910;NM_175910;NM_175910	ENST00000339914;ENST00000392288;ENST00000392288;ENST00000392288;n/a	ENSG00000196268
chr19	-	58865722	58874214	ZNF497	uc002qsh.2;uc002qsi.2;n/a	NM_198458;NM_001207009;NM_198458	ENST00000311044;ENST00000311044;n/a	ENSG00000174586
chr19	-	19896650	19932560	ZNF506	uc021urk.1;uc002noh.3;uc010eci.2;uc010ecj.2	NM_001099269;NM_001145404;NM_001099269;n/a	ENST00000443905;ENST00000450683;ENST00000540806;ENST00000545006	ENSG00000081665
chr19	+	32836513	32878573	ZNF507	uc002ntc.2;uc010xrn.1;uc002ntd.3;uc002nte.3	NM_014910;NM_014910;NM_014910;NM_001136156	ENST00000355898;ENST00000355898;ENST00000311921;ENST00000355898	ENSG00000168813
chr19	+	56111729	56114504	ZNF524	uc002qlk.1;n/a	NM_153219;NM_153219	ENST00000301073;n/a	ENSG00000171443
chr19	+	53868967	53889841	ZNF525	uc002qbl.2;uc010eqn.3	n/a;n/a	ENST00000475179;ENST00000467003	ENSG00000203326
chr19	+	42724491	42732353	ZNF526	uc002osz.1;n/a	NM_133444;NM_133444	ENST00000301215;n/a	ENSG00000167625
chr19	+	37862058	37883966	ZNF527	uc002oge.3;uc002ogf.3;uc010xtq.1;uc010efk.1	n/a;NM_032453;NM_032453;NM_032453	ENST00000483919;ENST00000356178;ENST00000356178;ENST00000356178	ENSG00000189164
chr19	+	52901120	52921657	ZNF528	uc002pzh.3;uc002pzi.3	NM_032423;NM_032423	ENST00000360465;ENST00000391788	ENSG00000167555
chr19	-	37034516	37096178	ZNF529	uc002oeg.4;uc002oeh.4;uc010xth.2;uc010xti.2;n/a	n/a;NM_020951;NM_001145649;NM_001145650;n/a	ENST00000334116;ENST00000334116;ENST00000334116;ENST00000334116;n/a	ENSG00000186020
chr19	+	58111252	58124089	ZNF530	uc002qpk.2;uc002qpl.3	NM_020880;NM_020880	ENST00000332854;ENST00000332854	ENSG00000183647
chr19	+	52932439	52955568	ZNF534	uc002pzj.1;uc002pzk.3;uc002pzl.3;uc010epo.1	n/a;NM_001143939;NM_001143938;n/a	ENST00000301085;ENST00000332323;ENST00000433050;ENST00000301085	ENSG00000198633
chr19	+	30863327	31048965	ZNF536	uc002nsu.1;uc010edd.1	NM_014717;NM_014717	ENST00000355537;ENST00000355537	ENSG00000198597
chr19	+	38042272	38105000	ZNF540	uc002ogq.3;uc002ogu.3;uc010efq.3	NM_152606;NM_001172225;NM_001172226	ENST00000316433;ENST00000316433;ENST00000343599	ENSG00000171817
chr19	-	48023946	48059113	ZNF541	uc002phg.4;uc010elh.3;uc010eli.3;uc010xyt.2	NM_001101419;NM_001101419;NM_001101419;NM_001101419	ENST00000391901;ENST00000391901;ENST00000391901;ENST00000314121	ENSG00000118156
chr19	+	56879467	56891196	ZNF542	uc002qmu.4;uc002qmv.4;uc010etj.3;uc010etk.3;uc010ygj.2;uc010ygk.2	n/a;n/a;n/a;n/a;n/a;n/a	ENST00000495307;ENST00000495307;ENST00000490123;ENST00000495307;ENST00000495307;ENST00000495307	ENSG00000240225
chr19	+	57831864	57842144	ZNF543	uc002qoi.2	NM_213598	ENST00000321545	ENSG00000178229
chr19	+	58740069	58775008	ZNF544	uc010eun.1;uc010yhw.1;uc002qrt.4;uc010euo.3;uc010yhx.2;uc010yhy.2;uc002qru.4;uc002qrv.3	n/a;n/a;n/a;NM_014480;NM_014480;NM_014480;n/a;n/a	ENST00000269829;ENST00000269829;ENST00000269829;ENST00000269829;ENST00000269829;ENST00000269829;ENST00000269829;ENST00000333581	ENSG00000198131
chr19	+	40502942	40523514	ZNF546	uc002oms.2;uc002omt.2	NM_178544;NM_178544	ENST00000347077;ENST00000347077	ENSG00000187187
chr19	+	57874878	57890925	ZNF547	uc002qol.3	NM_173631	ENST00000282282	ENSG00000152433
chr19	+	57901217	57913919	ZNF548	uc002qom.3;uc002qon.3	NM_152909;NM_001172773	ENST00000366197;ENST00000336128	ENSG00000188785
chr19	+	58038692	58052244	ZNF549	uc002qpa.2;uc002qpb.2	NM_153263;NM_001199295	ENST00000240719;ENST00000240719	ENSG00000121406
chr19	-	58053205	58071216	ZNF550	uc002qpc.3;uc002qpd.3;uc010eue.2;uc002qpe.1	NM_001039654;NM_001039654;NM_001039654;NM_001039654	ENST00000447310;ENST00000457177;ENST00000376230;ENST00000325134	ENSG00000251369
chr19	+	58193356	58201169	ZNF551	uc002qpv.4;uc002qpw.4	n/a;NM_138347	ENST00000282296;ENST00000282296	ENSG00000204519
chr19	-	58318449	58326281	ZNF552	uc002qqg.3;uc010yhg.2	NM_024762;n/a	ENST00000391701;ENST00000391701	ENSG00000178935
chr19	+	2819871	2836733	ZNF554	uc002lwl.2;uc002lwm.2	n/a;NM_001102651	ENST00000317243;ENST00000317243	ENSG00000172006
chr19	+	2841432	2860472	ZNF555	uc002lwn.4;uc002lwo.3	NM_001172775;NM_152791	ENST00000334241;ENST00000334241	ENSG00000186300
chr19	+	2867332	2878503	ZNF556	uc002lwp.1;uc002lwq.3	NM_024967;NM_024967	ENST00000307635;ENST00000307635	ENSG00000172000
chr19	+	7069470	7087978	ZNF557	uc002mga.3;uc002mgb.3;uc002mgc.3	NM_024341;NM_001044388;NM_001044387	ENST00000252840;ENST00000439035;ENST00000414706	ENSG00000130544
chr19	-	8920381	8942975	ZNF558	uc010xkh.1;uc002mkn.1;uc010dwg.1	NM_144693;NM_144693;NM_144693	ENST00000301475;ENST00000301475;ENST00000301475	ENSG00000167785
chr19	+	9434447	9454521	ZNF559	uc002mld.3;uc002mle.4;uc002mlf.3;uc010dwk.2;uc010dwl.2;uc010xkn.2;uc021uoj.1;uc021uok.1;uc021uol.1;uc002mlh.2;uc021uom.1	NM_001202408;NM_001202406;NM_001202410;NM_001202409;NM_001202408;NM_001202407;NM_001202407;NM_032497;NM_001202411;n/a;NM_001202412	ENST00000317221;ENST00000317221;ENST00000393883;ENST00000393883;ENST00000317221;ENST00000317221;ENST00000317221;ENST00000393883;ENST00000317221;ENST00000393883;ENST00000393883	ENSG00000188321
chr19	+	9434901	9493293	ZNF559-ZNF177	uc002mli.3;uc002mlj.3	NM_001172650;NM_001202425	ENST00000541595;ENST00000446085	ENSG00000270011
chr19	-	9577030	9609279	ZNF560	uc002mlp.1;uc010dwr.1	NM_152476;n/a	ENST00000301480;ENST00000301480	ENSG00000198028
chr19	-	9718001	9731916	ZNF561	uc002mlu.3;uc010dwu.3;uc010xkr.2	NM_152289;n/a;n/a	ENST00000302851;ENST00000302851;ENST00000302851	ENSG00000171469
chr19	-	9759337	9785776	ZNF562	uc002mlx.3;uc002mly.3;uc010xks.2;uc010xkt.2;uc010xku.2;uc010xkv.1;uc010xkw.1	NM_017656;NM_001130031;NM_001130032;n/a;NM_017656;NM_001130032;n/a	ENST00000293648;ENST00000453372;ENST00000448622;ENST00000453372;ENST00000448622;ENST00000453372;ENST00000453372	ENSG00000171466
chr19	-	12428303	12444534	ZNF563	uc002mtp.3;uc002mtq.2	NM_145276;n/a	ENST00000293725;ENST00000293725	ENSG00000188868
chr19	-	12636183	12662356	ZNF564	uc002mty.3	NM_144976	ENST00000339282	ENSG00000249709
chr19	-	36673186	36705986	ZNF565	uc002odn.3;uc010ees.3;uc002odo.3;uc002odp.1	NM_152477;NM_152477;NM_001042474;n/a	ENST00000304116;ENST00000304116;ENST00000392173;ENST00000304116	ENSG00000196357
chr19	-	36936020	36980463	ZNF566	uc002oea.4;uc002oeb.4;uc002oec.4;uc010xte.2;uc010xtf.2;uc010xtg.2	NM_032838;NM_001145345;NM_032838;NM_001145344;NM_001145343;NM_032838	ENST00000434377;ENST00000454319;ENST00000454319;ENST00000454319;ENST00000454319;ENST00000454319	ENSG00000186017
chr19	+	37178529	37214248	ZNF567	uc002oeo.1;uc010xtk.1;uc010xtl.2;uc002oep.4;uc002oeq.1	NM_152603;NM_152603;NM_152603;NM_152603;NM_152603	ENST00000536254;ENST00000536254;ENST00000360729;ENST00000360729;ENST00000392163	ENSG00000189042
chr19	+	37407230	37488834	ZNF568	uc002ofc.3;uc002ofd.3;uc010efe.3;uc021uts.1;uc010eff.2;uc010efg.3;uc010xtn.2;uc010efh.2;uc010efi.2;uc010efj.2	NM_198539;NM_001204836;NM_001204837;NM_001204835;n/a;NM_001204838;NM_001204839;n/a;n/a;n/a	ENST00000415168;ENST00000415168;ENST00000415168;ENST00000415168;ENST00000427117;ENST00000455427;ENST00000455427;ENST00000427117;ENST00000455427;ENST00000455427	ENSG00000198453
chr19	-	37902059	37960169	ZNF569	uc002ogh.3;uc002ogi.3;uc002ogj.3	NM_152484;NM_152484;NM_152484	ENST00000316950;ENST00000316950;ENST00000316950	ENSG00000196437
chr19	+	19939275	19948355	ZNF56+N	n/a	n/a	n/a	n/a
chr19	+	37958673	37976242	ZNF570	uc010efl.1;uc002ogk.1;uc010xtr.1	NM_144694;NM_144694;n/a	ENST00000330173;ENST00000330173;ENST00000330173	ENSG00000171827
chr19	-	38045683	38085673	ZNF571	uc002ogr.1;uc002ogt.3;uc010efp.3;n/a	n/a;NM_016536;NM_016536;n/a	ENST00000358744;ENST00000451802;ENST00000451802;n/a	ENSG00000180479
chr19	-	38229202	38307940	ZNF573	uc002ohd.3;uc002ohe.3;uc002ohf.3;uc002ohg.3;uc021utv.1;uc010efs.2	NM_001172691;NM_001172690;NM_152360;NM_001172689;NM_001172692;NM_001172692	ENST00000536220;ENST00000536220;ENST00000339503;ENST00000536220;ENST00000357309;ENST00000392138	ENSG00000189144
chr19	+	42572628	42585720	ZNF574	uc002osk.4;uc002osm.4;n/a	NM_022752;NM_022752;NM_022752	ENST00000222339;ENST00000359044;n/a	ENSG00000105732
chr19	+	44029648	44040284	ZNF575	uc002owq.3;uc002ows.3	NM_174945;NM_174945	ENST00000458714;ENST00000314228	ENSG00000176472
chr19	+	44100543	44104587	ZNF576	uc002owy.2;uc002owz.2	NM_024327;NM_001145347	ENST00000525771;ENST00000336564	ENSG00000124444
chr19	-	52359055	52394145	ZNF577	uc010ydd.1;uc002pxx.4;uc002pxv.3;uc002pxw.3;uc010yde.2;uc010ydf.1	n/a;NM_001135590;NM_032679;NM_001135590;NM_032679;n/a	ENST00000412216;ENST00000301399;ENST00000420592;ENST00000420592;ENST00000301399;ENST00000453272	ENSG00000161551
chr19	+	52956828	53020131	ZNF578	uc002pzm.2;uc002pzn.2;uc002pzp.4;uc002pzo.1;uc010epp.1	n/a;n/a;NM_001099694;n/a;n/a	ENST00000421239;ENST00000421239;ENST00000421239;ENST00000421239;ENST00000421239	ENSG00000258405
chr19	-	56088890	56092211	ZNF579	uc002qlh.3;n/a	NM_152600;NM_152600	ENST00000325421;n/a	ENSG00000218891
chr19	+	2900895	2918474	ZNF57	uc002lwr.3;uc010xha.2	NM_173480;NM_173480	ENST00000306908;ENST00000306908	ENSG00000171970
chr19	+	56152391	56154836	ZNF580	uc002qlo.3;uc002qlp.3;uc010ygd.2	NM_207115;NM_016202;NM_001163423	ENST00000325333;ENST00000543039;ENST00000545125	ENSG00000213015
chr19	+	56146824	56156989	ZNF581	uc002qln.3;uc002qlq.3;n/a	NM_016535;NM_016535;NM_016535	ENST00000270451;ENST00000270451;n/a	ENSG00000171425
chr19	-	56894647	56904894	ZNF582	uc002qmz.1;uc002qmy.3	NM_144690;NM_144690	ENST00000301310;ENST00000301310	ENSG00000018869
chr19	+	56915382	56936400	ZNF583	uc010ygl.1;uc002qnc.2;uc010ygm.1	NM_001159860;NM_152478;NM_001159861	ENST00000291598;ENST00000333201;ENST00000333201	ENSG00000198440
chr19	+	58920062	58929692	ZNF584	uc002qsp.3;uc010yia.2;uc010yib.2	NM_173548;n/a;n/a	ENST00000306910;ENST00000306910;ENST00000306910	ENSG00000171574
chr19	-	37641000	37663615	ZNF585A	uc002ofm.1;uc002ofn.1;uc002ofo.1	NM_199126;NM_152655;NM_199126	ENST00000392157;ENST00000292841;ENST00000356958	ENSG00000196967
chr19	-	37672480	37701451	ZNF585B	uc002ofq.3;uc002ofr.1	NM_152279;n/a	ENST00000532828;ENST00000532828	ENSG00000245680
chr19	+	58281019	58311962	ZNF586	uc002qqd.3;uc002qqe.3;uc010euh.3;uc002qqf.2	NM_017652;NM_001077426;NM_001204814;n/a	ENST00000396154;ENST00000396154;ENST00000391702;ENST00000391702	ENSG00000083828
chr19	+	58258163	58376491	ZNF587	uc002qqb.2;uc002qqi.2;uc010yhh.2;uc021vco.1;uc002qqj.1;uc002qql.3;uc010yhk.2;uc010yhm.2	NM_032828;n/a;n/a;NM_032828;NM_001204817;NM_032828;NM_001204817	ENST00000419854;ENST00000419854;ENST00000419854;ENST00000419854;ENST00000419854;ENST00000339656;ENST00000339656	ENSG00000198466
chr19	+	58331098	58357606	ZNF587B	uc021vcn.1;uc021vcp.1	NM_001204818	ENST00000442832	ENSG00000269343
chr19	-	35248978	35264134	ZNF599	uc010edm.2;uc010edn.1;uc010xsd.2;uc010edo.2	NM_001007248;NM_001007248;n/a;n/a	ENST00000329285;ENST00000329285;ENST00000329285;ENST00000329285	ENSG00000153896
chr19	-	53268747	53290034	ZNF600	uc002qab.4;n/a	NM_198457;NM_198457	ENST00000338230;n/a	ENSG00000189190
chr19	-	58488440	58514714	ZNF606	uc002qqw.3;uc010yhp.2;uc002qqx.1	NM_025027;n/a;n/a	ENST00000341164;ENST00000341164;ENST00000547828	ENSG00000166704
chr19	-	38187263	38210691	ZNF607	uc002ohb.2;uc002ohc.2	NM_001172677;NM_032689	ENST00000395835;ENST00000355202	ENSG00000198182
chr19	+	52839497	52870376	ZNF610	uc002pyx.4;uc002pyy.4;uc002pyz.4;uc002pza.3	NM_001161426;NM_001161425;NM_001161427;NM_173530	ENST00000403906;ENST00000403906;ENST00000321287;ENST00000327920	ENSG00000167554
chr19	-	53206065	53238307	ZNF611	uc010eqc.3;uc010ydo.2;uc002pzz.3;uc002qaa.4;uc010ydp.2;uc010ydq.2;uc010ydr.2;n/a	NM_001161501;NM_001161501;NM_030972;NM_001161501;NM_001161499;NM_001161500;NM_001161501;NM_001161501	ENST00000540744;ENST00000453741;ENST00000540744;ENST00000543227;ENST00000543227;ENST00000540744;ENST00000543227;n/a	ENSG00000213020
chr19	+	52430687	52449011	ZNF613	uc002pxz.2;uc002pya.2	NM_001031721;NM_024840	ENST00000293471;ENST00000391794	ENSG00000176024
chr19	-	52516017	52531680	ZNF614	uc002pyi.4;uc002pyj.3;uc010epj.3	n/a;NM_025040;n/a	ENST00000356322;ENST00000270649;ENST00000270649	ENSG00000142556
chr19	-	52494586	52511483	ZNF615	uc002pye.2;uc002pyf.2;uc002pyg.2;uc002pyh.2;uc010epi.2;uc010ydg.2	NM_198480;NM_001199324;NM_001199324;NM_001199324;NM_001199324;NM_198480	ENST00000376716;ENST00000376716;ENST00000376716;ENST00000376716;ENST00000376716;ENST00000376716	ENSG00000197619
chr19	-	52617652	52643191	ZNF616	uc002pym.3;uc002pyn.3	NM_178523;n/a	ENST00000330123;ENST00000330123	ENSG00000204611
chr19	-	12250994	12267546	ZNF625	uc010dyn.2;uc002mth.3;uc010dyo.2;n/a	n/a;n/a;NM_145233;NM_145233	ENST00000542938;ENST00000455799;ENST00000455799;n/a	ENSG00000257591
chr19	-	20802744	20844402	ZNF626	uc002npd.1;uc002npb.1;uc002npc.1	NM_145297;NM_001076675;NM_001076675	ENST00000291750;ENST00000305570;ENST00000305570	ENSG00000188171;ENSG00000197020
chr19	+	11708234	11729974	ZNF627	uc002msk.2	NM_145295	ENST00000361113	ENSG00000198551
chr19	+	55987698	55995854	ZNF628	uc002qld.2;n/a	NM_033113;NM_033113	ENST00000391718;n/a	ENSG00000197483
chr19	-	52392487	52408305	ZNF649	uc002pxy.3	NM_023074	ENST00000354957	ENSG00000198093
chr19	-	11594241	11616738	ZNF653	uc002mrz.2	NM_138783	ENST00000293771	ENSG00000161914
chr19	-	53666551	53696619	ZNF665	uc010eqm.1	NM_024733	ENST00000396424	ENSG00000197497
chr19	-	56950692	56988770	ZNF667	uc010etl.3;uc002qnd.3;uc002qne.3;uc010etm.3	n/a;NM_022103;NM_022103;n/a	ENST00000504904;ENST00000292069;ENST00000504904;ENST00000292069	ENSG00000198046
chr19	+	20959109	20977403	ZNF66	uc002npe.3	n/a	ENST00000360204	ENSG00000160229
chr19	-	58231118	58238995	ZNF671	uc002qpz.4;uc010eug.3;uc010yhf.2	NM_024833;n/a;n/a	ENST00000317398;ENST00000317398;ENST00000317398	ENSG00000083814
chr19	-	23835707	23870017	ZNF675	uc002nri.3	NM_138330	ENST00000359788	ENSG00000197372
chr19	-	22361902	22379753	ZNF676	uc002nqs.1	NM_001001411	ENST00000397121	ENSG00000196109
chr19	-	53738637	53758111	ZNF677	uc002qbf.1;uc002qbg.1;uc002qbh.3	NM_182609;NM_182609;n/a	ENST00000333952;ENST00000333952;ENST00000333952	ENSG00000197928
chr19	-	23921996	23941693	ZNF681	uc002nrj.4;uc002nrk.4;uc002nrl.4;uc002nrm.1	NM_138286;NM_138286;NM_138286;n/a	ENST00000402377;ENST00000402377;ENST00000402377;ENST00000531570	ENSG00000196172
chr19	-	20115226	20150277	ZNF682	uc002noo.3;uc002nop.3;uc002noq.3;uc010eck.3	NM_001077349;NM_001077349;NM_033196;NM_001077349	ENST00000397162;ENST00000397162;ENST00000397165;ENST00000397165	ENSG00000197124
chr19	-	9405985	9415795	ZNF699	uc002mlc.1	NM_198535	ENST00000308650	ENSG00000196110
chr19	+	11998669	12025365	ZNF69	uc002mst.4	NM_021915	ENST00000340180	ENSG00000198429
chr19	+	12035899	12061578	ZNF700	uc002msu.3;uc010xme.2	NM_144566;n/a	ENST00000254321;ENST00000254321	ENSG00000196757
chr19	+	53073525	53090427	ZNF701	uc002pzs.2;uc010ydn.2;uc021uyw.1	NM_018260;NM_018260;NM_001172655	ENST00000391785;ENST00000540331;ENST00000540331	ENSG00000167562
chr19	-	53471503	53496784	ZNF702P	uc002qan.4	n/a	ENST00000270443	ENSG00000242779
chr19	-	21473962	21512212	ZNF708	uc002npq.1;uc002npr.1;uc010ecs.1	NM_021269;NM_021269;NM_021269	ENST00000356929;ENST00000356929;ENST00000356929	ENSG00000182141
chr19	-	12571997	12662356	ZNF709	uc002mtv.4;uc002mtw.4;uc002mtx.4	NM_152601;NM_152601;NM_152601	ENST00000397732;ENST00000397732;ENST00000397732	ENSG00000242852
chr19	+	21264952	21307883	ZNF714	uc002npl.3;uc002npn.3;uc002npo.4;uc010ecp.2	n/a;NM_182515;NM_182515;n/a	ENST00000291770;ENST00000291770;ENST00000291770;ENST00000291770	ENSG00000160352
chr19	+	57106663	57135544	ZNF71	uc002qnm.4;n/a	NM_021216;NM_021216	ENST00000328070;n/a	ENSG00000197951
chr19	+	23015109	23041907	ZNF723+NP	n/a	n/a	ENST00000600766	ENSG00000268696
chr19	-	23406606	23433172	ZNF724P	uc021uru.1	n/a	ENST00000418100	ENSG00000196081
chr19	-	23674221	23723709	ZNF725P+NP	n/a	n/a	ENST00000596753	ENSG00000268100
chr19	+	24097683	24116769	ZNF726	uc021urv.1;uc021urw.1	n/a;NM_001244038	ENST00000525354;ENST00000322487	ENSG00000213967
chr19	-	23148222	23185938	ZNF728+N	n/a	n/a	ENST00000599851	ENSG00000269067
chr19	+	22469251	22499978	ZNF729	uc021urs.1	NM_001242680	ENST00000357491	ENSG00000196350
chr19	+	23299776	23332763	ZNF730	uc002nrb.1	n/a	ENST00000597761	ENSG00000183850
chr19	-	20720797	20748626	ZNF737	uc002npa.3	NM_001159293	ENST00000427401	ENSG00000237440
chr19	+	21541734	21571384	ZNF738	uc002npt.3;uc002nps.4	n/a;n/a	ENST00000311015;ENST00000311015	ENSG00000172687
chr19	+	57946692	57957191	ZNF749	uc002qoq.2	NM_001023561	ENST00000334181	ENSG00000186230
chr19	+	53935226	53961515	ZNF761	uc002qbr.2;uc010eqp.3;uc010ydy.2;uc002qbt.2	n/a;NM_001008401;n/a;NM_001008401	ENST00000447129;ENST00000454407;ENST00000429310;ENST00000334095	ENSG00000160336
chr19	+	12035899	12091198	ZNF763	uc010xmf.2;uc002msv.3;uc002msw.3;uc010xmg.2	NM_001012753;NM_001012753;NM_001012753;NM_001012753	ENST00000343949;ENST00000343949;ENST00000343949;ENST00000343949	ENSG00000197054
chr19	+	53868967	53930574	ZNF765	uc010ydx.2;uc002qbm.3;uc002qbn.3	NM_001040185;NM_001040185;n/a	ENST00000396408;ENST00000396408;ENST00000504235	ENSG00000196417
chr19	+	52772823	52795977	ZNF766	uc002pyr.1;uc002pys.1;uc002pyt.1	NM_001010851;n/a;NM_001010851	ENST00000439461;ENST00000439461;ENST00000359102	ENSG00000196214
chr19	-	57980953	57988938	ZNF772	uc002qot.3;uc002qou.3;uc010ygy.2;uc010ygz.2;uc010yha.2	NM_001024596;n/a;NM_001144068;n/a;NM_001144068	ENST00000343280;ENST00000427512;ENST00000343280;ENST00000343280;ENST00000343280	ENSG00000197128
chr19	+	58011308	58029772	ZNF773	uc002qox.3;uc002qoy.3;uc021vcl.1	NM_198542;NM_198542;n/a	ENST00000282292;ENST00000282292;ENST00000282292	ENSG00000152439
chr19	+	58193356	58269527	ZNF776	uc002qpx.3;uc002qqa.3	NM_173632;NM_173632	ENST00000317178;ENST00000317178	ENSG00000152443
chr19	-	2933215	2944969	ZNF77	uc002lws.4	NM_021217	ENST00000314531	ENSG00000175691
chr19	-	40575058	40596845	ZNF780A	uc002omw.4;uc002omy.3;uc002omz.3;uc010xvh.2	NM_001142579;NM_001010880;NM_001142578;NM_001142577	ENST00000414720;ENST00000450241;ENST00000455521;ENST00000455521	ENSG00000197782
chr19	-	40534166	40562115	ZNF780B	uc002omv.3;uc002omu.3	n/a;NM_001005851	ENST00000434248;ENST00000434248	ENSG00000128000
chr19	-	38158649	38183216	ZNF781	uc002ogy.2;uc002ogz.2;n/a	NM_152605;NM_152605;NM_152605	ENST00000358582;ENST00000358582;n/a	ENSG00000196381
chr19	-	56132106	56135941	ZNF784	uc010etb.1;uc002qll.1	n/a;NM_203374	ENST00000325351;ENST00000325351	ENSG00000179922
chr19	-	56598731	56632649	ZNF787	uc010eth.1;uc002qml.1	NM_001002836;n/a	ENST00000270459;ENST00000270459	ENSG00000142409
chr19	+	12203077	12225494	ZNF788	uc002mtc.1;uc002mtd.3	n/a;n/a	ENST00000397755;ENST00000430298	ENSG00000214189
chr19	-	37309223	37341689	ZNF790	uc021utk.1;uc002oew.3;uc021utl.1;uc021utm.1	NM_001242802;NM_206894;NM_001242801;NM_001242800	ENST00000356725;ENST00000356725;ENST00000356725;ENST00000356725	ENSG00000197863
chr19	+	12721731	12740676	ZNF791	uc002mua.2;uc010dyu.1;uc010xml.1;uc010xmm.1	NM_153358;n/a;NM_153358;NM_153358	ENST00000343325;ENST00000343325;ENST00000343325;ENST00000343325	ENSG00000173875
chr19	-	35447257	35454953	ZNF792	uc002nxh.1	NM_175872	ENST00000404801	ENSG00000180884
chr19	+	37997840	38034239	ZNF793	uc010efm.3;uc010xts.2	NM_001013659;NM_001013659	ENST00000445217;ENST00000445217	ENSG00000188227
chr19	-	12490002	12512088	ZNF799	uc010dyt.3;uc002mts.4	NM_001080821;n/a	ENST00000419318;ENST00000435033	ENSG00000196466;ENSG00000268744
chr19	+	57752052	57774106	ZNF805	uc010ygt.2;uc010ygu.2;n/a	NM_001023563;NM_001145078;NM_001145078	ENST00000414468;ENST00000354309;n/a	ENSG00000204524
chr19	-	35033314	35036291	ZNF807+NP	n/a	n/a	ENST00000328088	ENSG00000248830
chr19	+	53030908	53067717	ZNF808	uc010epq.1;uc002pzq.2;n/a	NM_001039886;n/a;n/a	ENST00000359798;ENST00000487863;n/a	ENSG00000198482
chr19	-	9800599	9811493	ZNF812	uc010xkx.2;uc021uop.1	NM_001199814;NM_001199814	ENST00000536819;ENST00000457674	ENSG00000224689
chr19	+	53970988	54006948	ZNF813	uc002qbu.2;uc010eqq.1;n/a	NM_001004301;n/a;NM_001004301	ENST00000396403;ENST00000396421;n/a	ENSG00000198346
chr19	-	58360098	58400442	ZNF814	uc002qqk.2;uc010yhl.2;uc002qqo.2;uc002qqp.3	n/a;n/a;NM_001144989;n/a	ENST00000435989;ENST00000435989;ENST00000435989;ENST00000435989	ENSG00000204514
chr19	-	53452631	53466164	ZNF816	uc002qal.2;uc002qam.2;uc021uzc.1	NM_001031665;NM_001202457;NM_001202456	ENST00000357666;ENST00000357666;ENST00000357666	ENSG00000180257
chr19	-	53430387	53466164	ZNF816-ZNF321P	uc002qaj.1;uc002qak.2;uc010eqj.3	NM_001202473;NM_001202473;NM_001202473	ENST00000549216;ENST00000549216;ENST00000549216	ENSG00000180257
chr19	-	53700442	53719351	ZNF818P+NP	n/a	n/a	ENST00000598377	ENSG00000269001
chr19	-	11832079	11849760	ZNF823	uc002msm.2;uc010dyi.1;uc010xmd.1	NM_001080493;NM_001080493;n/a	ENST00000341191;ENST00000341191;ENST00000545749	ENSG00000197933
chr19	-	20451077	20607771	ZNF826P	uc002now.2;uc010ecl.2;uc010xrf.2;uc021urn.1;uc002noz.3	n/a;n/a;n/a;n/a;n/a	ENST00000542380;ENST00000542380;ENST00000541160;ENST00000502675;ENST00000542380	ENSG00000231205
chr19	-	37379025	37407193	ZNF829	uc021utr.1;uc002ofa.2;uc002ofb.3	NM_001171979;NM_001037232;n/a	ENST00000520965;ENST00000520965;ENST00000520907	ENSG00000185869
chr19	+	11750590	11797384	ZNF833P	uc002msl.4;uc021upi.1	n/a;n/a	ENST00000344893;ENST00000344893	ENSG00000197332
chr19	-	57174019	57183123	ZNF835	uc010ygn.2	NM_001005850	ENST00000537055	ENSG00000127903
chr19	-	52658124	52674896	ZNF836	uc010ydi.2;uc010ydj.2	NM_001102657;NM_001102657	ENST00000322146;ENST00000322146	ENSG00000196267
chr19	-	58878989	58892389	ZNF837	uc002qsl.4;uc002qsm.3;n/a	NM_138466;NM_001129730;NM_138466	ENST00000427624;ENST00000427624;n/a	ENSG00000152475
chr19	-	53115617	53193886	ZNF83	uc002pzu.4;uc002pzv.4;uc010eps.3;uc010ept.3;uc010epu.3;uc010epv.3;uc010epw.3;uc010epx.3;uc010epy.3;uc010epz.3;uc010eqb.2;n/a	NM_018300;NM_018300;NM_001105553;NM_001105549;NM_001105551;NM_001105552;NM_001105550;NM_001105554;NM_018300;NM_001242531;NM_001242538;NM_018300	ENST00000541777;ENST00000545872;ENST00000536937;ENST00000544146;ENST00000544146;ENST00000536937;ENST00000536937;ENST00000301096;ENST00000301096;ENST00000434535;ENST00000434535;n/a	ENSG00000167766
chr19	-	52567718	52599018	ZNF841	uc002pyl.1;uc010ydh.1	NM_001136499;NM_001136499	ENST00000426391;ENST00000389534	ENSG00000197608
chr19	+	12175545	12188626	ZNF844	uc002mtb.2;uc010dym.1	NM_001136501;n/a	ENST00000439326;ENST00000439326	ENSG00000223547
chr19	+	53837001	53858122	ZNF845	uc010ydv.1;uc010ydw.1	NM_138374;NM_138374	ENST00000458035;ENST00000458035	ENSG00000213799
chr19	-	9862668	9879410	ZNF846	uc021uoq.1;uc010dww.3;uc002mmb.1;uc002mmc.1	n/a;NM_001077624;NM_001077624;n/a	ENST00000397902;ENST00000397902;ENST00000397902;ENST00000397902	ENSG00000196605
chr19	-	37234379	37263716	ZNF850	n/a;n/a	NM_001193552;NM_001193552	ENST00000591344	ENSG00000267041
chr19	+	21106058	21133503	ZNF85	uc002npf.3;uc002npg.4;uc002nph.1;uc010ecn.3;uc010eco.3;uc002npi.3	n/a;NM_003429;n/a;NM_003429;NM_003429;NM_003429	ENST00000300540;ENST00000328178;ENST00000300540;ENST00000328178;ENST00000328178;ENST00000328178	ENSG00000105750
chr19	+	56124958	56129907	ZNF865	n/a	NM_001195605	n/a	n/a
chr19	-	12154619	12167127	ZNF878	uc021upl.1;uc002mta.1	NM_001080404;NM_001080404	ENST00000547628;ENST00000547628	ENSG00000257446
chr19	+	52873169	52893597	ZNF880	uc002pzb.4;uc002pzc.3;uc021uyu.1	n/a;NM_001145434;NM_001145434	ENST00000344085;ENST00000422689;ENST00000422689	ENSG00000221923
chr19	-	53418449	53426723	ZNF888+N	n/a	n/a	ENST00000596623	ENSG00000213793
chr19	+	58790317	58827013	ZNF8	uc002qry.1;uc002qrz.3	NM_021089;n/a	ENST00000196548;ENST00000196548	ENSG00000083842
chr19	+	20188802	20236782	ZNF90	uc002nor.2;uc021url.1	NM_007138;n/a	ENST00000418063;ENST00000474284	ENSG00000213988
chr19	-	23540497	23578269	ZNF91	uc002nre.3;uc010xrj.2	NM_003430;NM_003430	ENST00000300619;ENST00000300619	ENSG00000167232
chr19	+	20011721	20046382	ZNF93	uc002nom.3;uc002non.3	n/a;NM_031218	ENST00000343769;ENST00000343769	ENSG00000184635
chr19	-	22573898	22605148	ZNF98	uc002nqt.2	NM_001098626	ENST00000357774	ENSG00000197360
chr19	-	22934984	22966973	ZNF99	uc021urt.1	NM_001080409	ENST00000397104	ENSG00000213973
chr19	-	58595208	58629793	ZSCAN18	uc002qrj.3;uc002qrh.2;uc002qri.2;uc010yhs.1;uc010yht.1;uc002qrk.1;uc002qrl.2;uc002qrm.2	NM_001145544;NM_023926;NM_001145543;NM_001145544;NM_001145542;n/a;n/a;n/a	ENST00000433686;ENST00000240727;ENST00000240727;ENST00000421612;ENST00000433686;ENST00000433686;ENST00000240727;ENST00000433686	ENSG00000121413
chr19	+	58545433	58565999	ZSCAN1	uc002qra.1;uc002qrb.1;uc002qrc.1	NM_182572;NM_182572;NM_182572	ENST00000391700;ENST00000391700;ENST00000282326	ENSG00000152467
chr19	+	58838384	58853712	ZSCAN22	uc002qsc.2;uc010yhz.1	NM_181846;n/a	ENST00000329665;ENST00000329665	ENSG00000182318
chr19	+	58180302	58190520	ZSCAN4	uc002qpu.3	NM_152677	ENST00000318203	ENSG00000180532
chr19	-	56732678	56879752	ZSCAN5A	uc002qmq.3;uc010ygi.2;uc002qmr.3;uc002qms.1	NM_024303;NM_024303;NM_024303;NM_024303	ENST00000391713;ENST00000254165;ENST00000391713;ENST00000391713	ENSG00000131848
chr19	-	56701057	56704421	ZSCAN5B	uc010ygh.2	NM_001080456	ENST00000358992	ENSG00000197213
chr19	+	56717283	56720805	ZSCAN5C+N	n/a	n/a	ENST00000376267	ENSG00000204532
chr19	+	13906273	13943044	ZSWIM4	uc002mxh.1;uc010xng.1	NM_023072;NM_023072	ENST00000254323;ENST00000254323	ENSG00000132003
chr2	-	158592957	158732374	ACVR1	uc002tzm.3;uc002tzn.3;uc010fog.2	NM_001111067;NM_001105;NM_001111067	ENST00000263640;ENST00000263640;ENST00000434821	ENSG00000115170
chr2	-	100163715	100759037	AFF3	uc002taf.3;uc002tag.3;uc010fiq.1;uc010yvr.1;uc002tah.1;uc010fir.1	NM_001025108;NM_002285;NM_002285;NM_001025108;NM_001025108;NM_001025108	ENST00000356421;ENST00000317233;ENST00000409236;ENST00000409579;ENST00000409579;ENST00000409579	ENSG00000144218
chr2	+	203776977	203851060	ALS2CR8	uc002uzm.3;uc002uzn.3;uc010zhy.1;uc010zhz.1;uc010ftu.1;uc002uzo.2;uc010zia.1;uc010zib.1;uc010zic.1;uc002uzp.2	NM_024744;n/a;n/a;n/a;n/a;NM_001104586;NM_024744;NM_024744;NM_024744;NM_024744	ENST00000444724;ENST00000444724;ENST00000402905;ENST00000402905;ENST00000402905;ENST00000320443;ENST00000320443;ENST00000320443;ENST00000320443;ENST00000320443	ENSG00000138380
chr2	+	71205574	71212629	ANKRD53	uc002shk.4;uc002shl.4	NM_024933;NM_001115116	ENST00000272421;ENST00000272421	ENSG00000144031
chr2	+	220094478	220101391	ANKZF1	uc002vkg.3;uc002vkh.3;uc002vki.3;uc002vkj.1;uc010zkv.1;uc010zkw.1	NM_018089;NM_018089;NM_001042410;NM_018089;NM_018089;NM_018089	ENST00000323348;ENST00000323348;ENST00000410034;ENST00000465550;ENST00000466238;ENST00000466238	ENSG00000163516
chr2	+	97202463	97218371	ARID5A	uc002swe.3;uc002swf.3;uc002swg.3;uc010yuq.2	NM_212481;n/a;n/a;n/a	ENST00000357485;ENST00000357485;ENST00000497920;ENST00000497920	ENSG00000196843
chr2	+	239335625	239360891	ASB1	uc002vyg.3	NM_001040445	ENST00000264607	ENSG00000065802
chr2	-	25962252	26101312	ASXL2	uc002rgs.2;uc002rgt.1	NM_018263;NM_018263	ENST00000336112;ENST00000404843	ENSG00000143970
chr2	-	175939005	176032897	ATF2	uc002ujl.3;uc002ujm.3;uc002ujp.3;uc002ujq.3;uc002ujr.3;uc002ujt.3;uc002ujv.3;uc010fqu.3;uc002ujw.1;uc002ujx.1;uc002ujy.1;uc002ujn.3;uc002ujo.3;uc002ujs.3;uc002uju.3;uc010fqv.3	NM_001880;n/a;n/a;NM_001880;n/a;n/a;n/a;NM_001880;n/a;n/a;n/a;n/a;n/a;n/a;n/a;n/a	ENST00000264110;ENST00000345739;ENST00000264110;ENST00000264110;ENST00000264110;ENST00000264110;ENST00000264110;ENST00000264110;ENST00000417080;ENST00000417080;ENST00000409833;ENST00000542046;ENST00000542046;ENST00000542046;ENST00000542046;ENST00000542046	ENSG00000115966
chr2	+	242577026	242613271	ATG4B	uc002wbu.3;uc002wbv.3;uc002wbw.3;uc010fzp.3;uc010zox.2;uc010zoy.2;uc010zoz.2;uc002wby.3	NM_178326;NM_013325;NM_178326;NM_178326;n/a;NM_013325;NM_013325;NM_013325	ENST00000482507;ENST00000404914;ENST00000405546;ENST00000405546;ENST00000404914;ENST00000404914;ENST00000404914;ENST00000475693	ENSG00000168397
chr2	+	85980908	86018506	ATOH8	uc002sqm.4;uc002sqn.3	NM_032827;NM_032827	ENST00000463422;ENST00000306279	ENSG00000168874
chr2	-	215593274	215674428	BARD1	uc002veu.2;uc010zjm.1;uc021vwc.1;uc021vwd.1;uc021vwe.1;uc021vwf.1;uc021vwg.1;uc021vwh.1;uc021vwi.1;uc021vwj.1	NM_000465;n/a;n/a;n/a;NM_000465;n/a;n/a;n/a;n/a;NM_000465	ENST00000260947;ENST00000260947;ENST00000260947;ENST00000260947;ENST00000260947;ENST00000260947;ENST00000260947;ENST00000260947;ENST00000260947;ENST00000260947	ENSG00000138376
chr2	-	160175489	160568946	BAZ2B	uc002uao.3;uc002uap.3;uc002uaq.1;uc002uar.1;uc002uas.1;uc002uat.4;uc002uau.1;uc010fop.1	NM_013450;NM_013450;NM_013450;n/a;n/a;n/a;n/a;n/a	ENST00000392783;ENST00000392783;ENST00000343439;ENST00000472953;ENST00000355831;ENST00000467184;ENST00000392783;ENST00000482503	ENSG00000123636
chr2	-	60678301	60780633	BCL11A	uc002sab.3;uc002sac.3;uc010ypi.2;uc010ypj.2;uc002sad.1;uc002sae.1;uc002saf.1;uc010fcg.3	NM_018014;NM_138559;NM_018014;NM_022893;NM_022893;NM_022893;NM_022893;NM_138559	ENST00000356842;ENST00000359629;ENST00000356842;ENST00000356842;ENST00000335712;ENST00000335712;ENST00000335712;ENST00000409351	ENSG00000119866
chr2	-	127805598	127864903	BIN1	uc010yzf.2;uc002tns.2;uc002tnt.2;uc002tnu.2;uc002tnv.2;uc002tnw.2;uc002tnx.2;uc002tny.2;uc002tnz.2;uc002toa.2;uc002tob.2;uc002toc.2;uc010yzg.2	NM_139351;NM_139343;NM_139351;NM_139351;NM_139344;NM_139346;NM_004305;NM_139345;NM_139347;NM_139348;NM_139350;NM_139349;NM_139345	ENST00000376113;ENST00000316724;ENST00000316724;ENST00000352848;ENST00000316724;ENST00000259238;ENST00000352848;ENST00000316724;ENST00000316724;ENST00000316724;ENST00000316724;ENST00000316724;ENST00000316724	ENSG00000136717
chr2	-	74362527	74375039	BOLA3	uc002skc.1;uc002skd.1	NM_212552;NM_001035505	ENST00000327428;ENST00000327428	ENSG00000163170
chr2	+	201676268	201688569	BZW1	uc002uwc.3;uc002uwb.1;uc021vus.1;uc010zhg.2	NM_001207067;n/a;NM_001207069;NM_001207068	ENST00000409600;ENST00000452206;ENST00000409600;ENST00000409600	ENSG00000082153
chr2	-	68269331	68290159	C1D	uc002sea.4;uc002seb.3;uc002sec.3;uc010fdc.3;uc021viu.1	NM_173177;NM_006333;NM_173177;NM_001190263;NM_001190265	ENST00000407324;ENST00000355848;ENST00000355848;ENST00000407324;ENST00000407324	ENSG00000197223
chr2	+	135676391	135716915	CCNT2	uc002tub.2;uc002tuc.2;uc002tud.2;uc010zbf.2	NM_001241;NM_058241;n/a;NM_001241	ENST00000264157;ENST00000264157;ENST00000264157;ENST00000264157	ENSG00000082258
chr2	-	62095261	62115791	CCT4	uc002sbo.3;uc010ypq.2;uc010ypr.2;uc010yps.2	NM_006430;n/a;NM_006430;NM_006430	ENST00000394440;ENST00000394440;ENST00000394440;ENST00000394440	ENSG00000115484
chr2	+	174219560	174233718	CDCA7	uc002uic.1;uc002uid.1;uc010zej.1;uc010zek.1	NM_031942;NM_145810;NM_031942;NM_145810	ENST00000306721;ENST00000306721;ENST00000306721;ENST00000306721	ENSG00000144354
chr2	-	37428774	37458740	CEBPZ	uc002rpz.3	NM_005760	ENST00000234170	ENSG00000115816
chr2	+	169312834	169631152	CERS6	uc002ueb.1;uc002uec.1	NM_203463;NM_203463	ENST00000305747;ENST00000392687	ENSG00000172292
chr2	-	86730552	86790620	CHMP3	uc002srj.3;uc002srk.3;uc002srl.3;uc021vkf.1	NM_016079;NM_001005753;NM_001193517;NM_001005753	ENST00000263856;ENST00000263856;ENST00000263856;ENST00000263856	ENSG00000115561
chr2	+	96931883	96939900	CIAO1	uc002svs.3	NM_004804	ENST00000272402	ENSG00000144021
chr2	-	175212877	175260443	CIR1	uc002uim.3;uc002uin.3	NM_004882;n/a	ENST00000342016;ENST00000342016	ENSG00000138433
chr2	+	208394615	208470284	CREB1	uc010ziz.1;uc002vcc.3;uc002vcd.3;uc010zja.1	NM_004379;NM_134442;NM_004379;n/a	ENST00000536726;ENST00000432329;ENST00000432329;ENST00000539789	ENSG00000118260
chr2	+	166326156	166545917	CSRNP3	uc002udf.3;uc002udg.3	NM_001172173;NM_024969	ENST00000314499;ENST00000342316	ENSG00000178662
chr2	+	219263060	219270664	CTDSP1	uc021vwv.1;uc002vhx.3;uc002vhy.3;uc002vhz.3	NM_001206878;NM_182642;NM_021198;NM_021198	ENST00000273062;ENST00000273062;ENST00000273062;ENST00000273062	ENSG00000144579
chr2	-	225334868	225450110	CUL3	uc010fwy.1;uc002vny.2;uc010zls.1	NM_003590;NM_003590;NM_003590	ENST00000264414;ENST00000264414;ENST00000344951	ENSG00000036257
chr2	-	39024875	39103021	DHX57	uc002rrd.4;uc002rre.3;uc002rrf.3;uc002rrg.3	n/a;n/a;NM_198963;n/a	ENST00000460193;ENST00000295373;ENST00000295373;ENST00000474104	ENSG00000163214
chr2	+	172950207	172954401	DLX1	uc010fqj.1;uc002uhl.3;uc002uhm.3	NM_178120;NM_178120;NM_001038493	ENST00000409492;ENST00000361725;ENST00000361725	ENSG00000144355
chr2	-	172964165	172967478	DLX2	uc002uhn.3;uc010zdx.1	NM_004405;NM_004405	ENST00000234198;ENST00000466293	ENSG00000115844
chr2	-	25455844	25565459	DNMT3A	uc002rgb.3;uc002rgc.3;uc002rgd.3;uc010eyi.3;uc002rgf.3	NM_153759;NM_022552;NM_175629;n/a;NM_175630	ENST00000380746;ENST00000321117;ENST00000264709;ENST00000380756;ENST00000406659	ENSG00000119772
chr2	-	11584500	11606297	E2F6	uc002rbe.3;uc002rbf.3;uc002rbg.3;uc002rbh.3;uc002rbi.3;uc010yjl.2;uc002rbj.1	n/a;n/a;n/a;NM_198256;n/a;n/a;n/a	ENST00000444832;ENST00000444832;ENST00000444832;ENST00000444832;ENST00000444832;ENST00000444832;ENST00000444832	ENSG00000169016
chr2	-	73518056	73520829	EGR4	uc010yrj.2;uc010yrk.1	NM_001965;NM_001965	ENST00000545030;ENST00000545030	ENSG00000135625
chr2	-	37332283	37384190	EIF2AK2	uc010fab.2;uc010yng.2;uc010fac.3;uc010ynh.2;uc010fad.2	NM_001135652;NM_001135652;NM_001135651;NM_002759;NM_002759	ENST00000233057;ENST00000233057;ENST00000233057;ENST00000233057;ENST00000395127	ENSG00000055332
chr2	+	99953833	100016728	EIF5B	uc002tab.3;uc010yvq.2	NM_015904;n/a	ENST00000289371;ENST00000289371	ENSG00000158417
chr2	+	73144603	73162020	EMX1	uc002sin.1	NM_004097	ENST00000258106	ENSG00000135638
chr2	-	119599746	119605759	EN1	uc002tlm.3	NM_001426	ENST00000295206	ENSG00000163064
chr2	+	46524540	46613842	EPAS1	uc002ruv.3;uc002ruw.3	NM_001430;NM_001430	ENST00000263734;ENST00000466465	ENSG00000116016
chr2	+	149402559	149545136	EPC2	uc010zbt.2	NM_015630	ENST00000258484	ENSG00000135999
chr2	-	212240441	213403352	ERBB4	uc002veg.1;uc002veh.1;uc010zji.1;uc010zjj.1;uc010fut.1	NM_005235;NM_001042599;NM_005235;NM_005235;NM_001042599	ENST00000342788;ENST00000436443;ENST00000342788;ENST00000436443;ENST00000484594	ENSG00000178568
chr2	-	128014865	128051752	ERCC3	uc002toe.1;uc002tof.1;uc002tog.1;uc002toh.1;uc010flx.1;uc010yzh.1;uc010fly.3	n/a;n/a;n/a;NM_000122;n/a;n/a;n/a	ENST00000285398;ENST00000426778;ENST00000493187;ENST00000285398;ENST00000494464;ENST00000285398;ENST00000462306	ENSG00000163161
chr2	-	176944834	176948690	EVX2	uc010zeu.2	NM_001080458	ENST00000308618	ENSG00000174279
chr2	+	187558788	187630684	FAM171B	uc002upr.1;uc002ups.3;n/a	NM_177454;NM_177454;NM_177454	ENST00000304698;ENST00000304698;n/a	ENSG00000144369
chr2	-	223436161	223520827	FARSB	uc002vne.1;uc002vnf.1;uc010zlq.1;uc002vng.1	NM_005687;n/a;NM_005687;n/a	ENST00000281828;ENST00000281828;ENST00000281828;ENST00000281828	ENSG00000116120
chr2	-	73481809	73496848	FBXO41	uc021vjh.1	NM_001080410	ENST00000295133	ENSG00000163013
chr2	-	219845808	219850379	FEV	uc002vji.1	NM_017521	ENST00000295727	ENSG00000163497
chr2	-	105977282	106055230	FHL2	uc002tct.3;uc002tcv.3;uc002tcw.3;uc002tcx.3;uc002tcy.3;uc002tcz.3;uc002tda.3;uc002tdb.3;uc002tdc.3;uc002tdd.3;uc002tde.1	NM_201557;NM_001039492;NM_201557;NM_201555;NM_001450;NM_201557;n/a;NM_201557;n/a;NM_201557;NM_201557	ENST00000393352;ENST00000344213;ENST00000344213;ENST00000530340;ENST00000344213;ENST00000344213;ENST00000344213;ENST00000409177;ENST00000393352;ENST00000393352;ENST00000344213	ENSG00000115641
chr2	-	71004441	71017775	FIGLA	uc002she.1	NM_001004311	ENST00000332372	ENSG00000183733
chr2	+	153191750	153506348	FMNL2	uc002tye.3;uc002tyf.3;uc010fob.3	NM_052905;n/a;NM_052905	ENST00000288670;ENST00000288670;ENST00000475377	ENSG00000157827
chr2	+	28615668	28639445	FOSL2	uc021vfg.1;uc002rma.3;uc010ymi.2	NM_005253;NM_005253;NM_005253	ENST00000379619;ENST00000264716;ENST00000379619	ENSG00000075426
chr2	+	114256660	114258727	FOXD4L1	uc002tjw.4	NM_012184	ENST00000306507	ENSG00000184492
chr2	-	88747725	88752053	FOXI3	uc010ytq.1	NM_001135649	ENST00000428390	ENSG00000214336
chr2	+	48541794	48606434	FOXN2	uc002rwh.1	NM_002158	ENST00000340553	ENSG00000170802
chr2	-	237074306	237076652	GBX2	uc002vvw.1;uc010zng.1	NM_001485;n/a	ENST00000306318;ENST00000306318	ENSG00000168505
chr2	-	75889831	75938111	GCFC2	uc010ffs.3;uc002snn.3;uc002sno.3;uc010fft.3;uc002snp.4	n/a;NM_001201334;NM_003203;n/a;NM_001201335	ENST00000470197;ENST00000321027;ENST00000321027;ENST00000321027;ENST00000470503	ENSG00000005436
chr2	+	121493198	121750229	GLI2	uc010yyu.1;uc002tmp.1;uc010fln.1;uc002tmq.1;uc002tmr.1;uc002tmt.4;uc002tmu.4;uc002tmv.1;uc010flo.1;uc002tmw.1;uc010flp.3	n/a;n/a;n/a;n/a;n/a;n/a;n/a;n/a;n/a;NM_005270;NM_005270	ENST00000472722;ENST00000418323;ENST00000452692;ENST00000438299;ENST00000452692;ENST00000452319;ENST00000452319;ENST00000314490;ENST00000314490;ENST00000314490;ENST00000452319	ENSG00000074047
chr2	+	70056817	70106727	GMCL1	uc002sfu.3	NM_178439	ENST00000282570	ENSG00000087338
chr2	+	27851514	27873713	GPN1	uc010ezf.3;uc010yma.2;uc010ymb.2;uc010ymc.2;uc010ymd.2;uc010ezg.1	NM_001145047;NM_001145048;NM_001145049;NM_007266;NM_001145049;NM_001145049	ENST00000424214;ENST00000424214;ENST00000458167;ENST00000264718;ENST00000264718;ENST00000461249	ENSG00000198522
chr2	-	175296374	175351811	GPR155	uc002uit.3;uc002uiu.3;uc002uiv.3;uc010fqs.3	NM_001033045;NM_152529;NM_152529;NM_152529	ENST00000392552;ENST00000392552;ENST00000392552;ENST00000392552	ENSG00000163328
chr2	+	11674241	11782912	GREB1	uc002rbk.1;uc002rbl.3;uc002rbm.3;uc002rbn.1;uc002rbo.1;uc002rbp.1	NM_014668;NM_148903;NM_148903;NM_033090;NM_014668;NM_014668	ENST00000381486;ENST00000263834;ENST00000389825;ENST00000381483;ENST00000432985;ENST00000396123	ENSG00000196208
chr2	+	10091791	10142412	GRHL1	uc002raa.3;uc002rab.3;uc002rad.3;uc010yjb.2	NM_198182;n/a;n/a;NM_198182	ENST00000324907;ENST00000324907;ENST00000324883;ENST00000324907	ENSG00000134317
chr2	+	48844936	48906749	GTF2A1L	uc002rws.2;uc010yom.2	NM_006872;NM_001193487	ENST00000403751;ENST00000430487	ENSG00000242441
chr2	-	27548720	27579868	GTF3C2	uc010eyy.1;uc002rju.1;uc002rjv.1;uc002rjw.1;uc010eyz.2	NM_001521;NM_001521;NM_001521;NM_001035521;NM_001521	ENST00000359541;ENST00000359541;ENST00000264720;ENST00000264720;ENST00000264720	ENSG00000115207
chr2	-	197627755	197664492	GTF3C3	uc002uts.3;uc010zgu.2;uc002utt.4;uc002utu.3	NM_012086;NM_012086;n/a;NM_001206774	ENST00000263956;ENST00000263956;ENST00000448087;ENST00000409364	ENSG00000119041
chr2	-	239969863	240323346	HDAC4	uc010fyy.3;uc002vyk.4;uc010fyz.1;uc010znz.1;uc010zoa.1;uc010fza.2;uc010fzb.1	NM_006037;NM_006037;NM_006037;NM_006037;NM_006037;NM_006037;n/a	ENST00000345617;ENST00000345617;ENST00000463007;ENST00000541256;ENST00000535493;ENST00000493582;ENST00000461113	ENSG00000068024
chr2	-	239146907	239148681	HES6	uc002vxz.3;uc002vya.3;uc002vyb.2	NM_018645;NM_001142853;n/a	ENST00000272937;ENST00000272937;ENST00000409160	ENSG00000144485
chr2	+	178077421	178088685	HNRNPA3	uc002ulb.1;uc002ulc.1;uc002uld.2;uc002ule.3	NM_194247;NM_194247;NM_194247;NM_194247	ENST00000392524;ENST00000411529;ENST00000411529;ENST00000435711	ENSG00000170144
chr2	+	176981491	176984670	HOXD10	uc002ukj.3	NM_002148	ENST00000249501	ENSG00000128710
chr2	+	176969249	176974316	HOXD11	uc010fqx.3;uc002uki.3	n/a;NM_021192	ENST00000498438;ENST00000249504	ENSG00000128713
chr2	+	176964529	176965488	HOXD12	uc010zev.1;n/a	NM_021193;n/a	ENST00000406506;n/a	ENSG00000170178
chr2	+	176957531	176960666	HOXD13	uc002ukf.1	NM_000523	ENST00000392539	ENSG00000128714
chr2	+	177053306	177055635	HOXD1	uc002ukv.4;uc010fqy.3;uc021vsr.1	NM_024501;n/a;NM_024501	ENST00000331462;ENST00000331462;ENST00000331462	ENSG00000128645
chr2	+	177028804	177037826	HOXD3	uc002ukt.1	NM_006898	ENST00000249440	ENSG00000128652
chr2	+	177016112	177017949	HOXD4	uc002uks.3	NM_014621	ENST00000306324	ENSG00000170166
chr2	+	176994421	176997423	HOXD8	uc002ukn.3;uc002uko.3;uc002ukp.3	NM_001199747;NM_019558;NM_001199746	ENST00000313173;ENST00000313173;ENST00000313173	ENSG00000175879
chr2	+	176987412	176989645	HOXD9	uc010zex.2	NM_014213	ENST00000249499	ENSG00000128709
chr2	+	10443039	10567743	HPCAL1	uc002raj.3;uc002ral.3;uc010exe.3;uc010exf.3	NM_002149;NM_134421;n/a;NM_134421	ENST00000307845;ENST00000381765;ENST00000419810;ENST00000381765	ENSG00000115756
chr2	+	8822112	8824583	ID2	uc002qza.3	NM_002166	ENST00000234091	ENSG00000115738
chr2	-	219919141	219925238	IHH	uc002vjo.2	NM_002181	ENST00000295731	ENSG00000163501
chr2	-	213864410	214016333	IKZF2	uc002vei.3;uc002vej.3;uc002vek.3;uc002vel.3;uc010fuu.3;uc010fuv.3;uc010fuw.3;uc010fux.3;uc010fuy.3;uc002vem.3;uc002ven.3	NM_001079526;NM_016260;n/a;NM_001079526;NM_001079526;NM_001079526;n/a;NM_001079526;NM_001079526;NM_016260;NM_001079526	ENST00000457361;ENST00000457361;ENST00000457361;ENST00000457361;ENST00000457361;ENST00000457361;ENST00000457361;ENST00000457361;ENST00000457361;ENST00000457361;ENST00000457361	ENSG00000030419
chr2	+	242641455	242668896	ING5	uc021vzk.1;uc002wcd.3	NM_032329;NM_032329	ENST00000489509;ENST00000313552	ENSG00000168395
chr2	+	170366211	170382772	KBTBD10	uc002ueu.1	NM_006063	ENST00000284669	ENSG00000239474
chr2	+	85198230	85286595	KCMF1	uc002sox.4	NM_020122	ENST00000409785	ENSG00000176407
chr2	-	163227916	163695257	KCNH7	uc002uch.2;uc002uci.3	NM_033272;NM_173162	ENST00000332142;ENST00000328032	ENSG00000184611
chr2	+	95963071	96051825	KCNIP3	uc002suo.1;uc002sup.3;uc002suq.3	n/a;NM_013434;NM_001034914	ENST00000475491;ENST00000295225;ENST00000295225	ENSG00000115041
chr2	+	86668270	86719839	KDM3A	uc002sri.4;uc010ytj.2;uc010ytk.2	NM_018433;NM_001146688;NM_018433	ENST00000312912;ENST00000409064;ENST00000409064	ENSG00000115548
chr2	+	10183681	10194963	KLF11	uc002raf.1;uc021vdq.1;uc010yjc.2	NM_003597;NM_001177716;NM_001177718	ENST00000305883;ENST00000540845;ENST00000535335	ENSG00000172059
chr2	-	207945528	208031571	KLF7	uc010zix.1;uc002vbz.1;uc002vca.1	NM_003709;NM_003709;n/a	ENST00000412414;ENST00000309446;ENST00000423015	ENSG00000118263
chr2	-	74724643	74730443	LBX2	uc002slv.4;uc002slw.3	NM_001009812;NM_001009812	ENST00000377566;ENST00000460508	ENSG00000179528
chr2	-	44113362	44223144	LRPPRC	uc002rtr.2;uc010yob.1;uc010faw.1	NM_133259;n/a;n/a	ENST00000260665;ENST00000260665;ENST00000447246	ENSG00000138095
chr2	+	238536223	238690290	LRRFIP1	uc002vxc.3;uc002vxd.3;uc002vxe.3;uc002vxf.3;uc010znm.2;uc002vxg.3	NM_001137550;NM_004735;NM_001137552;NM_001137553;NM_001137551;n/a	ENST00000308482;ENST00000244815;ENST00000244815;ENST00000244815;ENST00000308482;ENST00000478958	ENSG00000124831
chr2	-	136597195	136634011	MCM6	uc002tuw.3	NM_005915	ENST00000264156	ENSG00000076003
chr2	+	66662531	66799891	MEIS1	uc002sdt.3;uc002sdu.3;uc010yqh.2;uc010yqi.2;uc002sdw.1;n/a	n/a;NM_002398;n/a;NM_002398;NM_002398;n/a	ENST00000488550;ENST00000272369;ENST00000407092;ENST00000272369;ENST00000495021;n/a	ENSG00000143995
chr2	-	122484520	122494503	MKI67IP	uc002tnk.3;uc010fls.3	NM_032390;NM_032390	ENST00000285814;ENST00000477693	ENSG00000155438
chr2	+	17997785	17998367	MSGN1	uc010yjt.2	NM_001105569	ENST00000281047	ENSG00000151379
chr2	-	190920425	190927455	MSTN	uc002urp.3	NM_005259	ENST00000260950	ENSG00000138379
chr2	+	42721708	42984086	MTA3	uc002rso.1;uc002rsp.1;uc002rsq.3;uc021vgm.1	NM_020744;NM_020744;NM_020744;NM_020744	ENST00000405592;ENST00000406652;ENST00000407270;ENST00000406911	ENSG00000057935
chr2	+	70142172	70170076	MXD1	uc002sfy.3;uc010yqp.2;uc010yqq.2;uc010yqr.2;uc010yqs.2	NM_002357;NM_001202513;n/a;n/a;NM_001202514	ENST00000264444;ENST00000264444;ENST00000264444;ENST00000264444;ENST00000264444	ENSG00000059728
chr2	+	16080682	16087129	MYCN	uc002rci.3;uc010yjr.2	NM_005378;NM_005378	ENST00000281043;ENST00000281043	ENSG00000134323
chr2	-	1792884	2335045	MYT1L	uc010ewk.3;uc002qxd.3;uc002qxe.3;uc010ewl.2;uc002qxf.1	n/a;NM_015025;NM_015025;n/a;n/a	ENST00000407844;ENST00000399161;ENST00000399161;ENST00000399161;ENST00000428368	ENSG00000186487
chr2	+	191513847	191557492	NAB1	uc002usb.3;uc010fsc.3;uc010fsd.3;uc002usc.3;uc010zgh.2	NM_005966;NM_005966;NM_005966;NM_005966;NM_005966	ENST00000337386;ENST00000337386;ENST00000337386;ENST00000337386;ENST00000337386	ENSG00000138386
chr2	+	24787178	24993570	NCOA1	uc002rfi.3;uc010eye.3;uc002rfj.3;uc002rfk.3;uc002rfl.3;uc010eyf.3	n/a;NM_147223;NM_147223;NM_003743;NM_147233;n/a	ENST00000405141;ENST00000405141;ENST00000405141;ENST00000406961;ENST00000406961;ENST00000288599	ENSG00000084676
chr2	-	182540832	182545392	NEUROD1	uc002uof.3;uc021vtn.1;n/a	NM_002500;NM_002500;NM_002500	ENST00000295108;ENST00000295108;n/a	ENSG00000162992
chr2	-	178095032	178257419	NFE2L2	uc002ulg.4;uc010zfa.2;uc002ulh.4;uc002uli.4;uc010fra.3;uc010frb.3	NM_001145412;NM_001145413;NM_006164;NM_001145412;NM_001145412;n/a	ENST00000397063;ENST00000397063;ENST00000397062;ENST00000464747;ENST00000423513;ENST00000477534	ENSG00000116044
chr2	-	152126981	152146430	NMI	uc002txi.2;uc010zbx.1;uc002txj.2	NM_004688;NM_004688;n/a	ENST00000243346;ENST00000243346;ENST00000491771	ENSG00000123609
chr2	+	73429385	73438340	NOTO	uc010yrd.2	NM_001134462	ENST00000398468	ENSG00000214513
chr2	+	101436612	101613287	NPAS2	uc002tap.1;uc010yvt.1;uc010fit.1	NM_002518;NM_002518;n/a	ENST00000335681;ENST00000335681;ENST00000335681	ENSG00000170485
chr2	-	157180943	157189287	NR4A2	uc021vri.1;uc002tyx.4;uc002tyz.4;uc010zcf.2;uc010zcg.1	NM_006186;NM_006186;NM_006186;NM_006186;n/a	ENST00000339562;ENST00000339562;ENST00000339562;ENST00000339562;ENST00000417764	ENSG00000153234
chr2	-	201774893	201828424	ORC2	uc002uwr.3	NM_006190	ENST00000234296	ENSG00000115942
chr2	-	19551245	19558372	OSR1	uc002rdc.3	NM_145260	ENST00000272223	ENSG00000143867
chr2	+	63277191	63284966	OTX1	uc021vim.1;uc002scd.3;uc010ypt.2	NM_001199770;NM_014562;n/a	ENST00000366671;ENST00000282549;ENST00000282549	ENSG00000115507
chr2	+	60983364	61029221	PAPOLG	uc002sai.3;uc002saj.3;uc002sak.3;uc010fch.3	NM_022894;n/a;n/a;NM_022894	ENST00000412217;ENST00000412217;ENST00000412217;ENST00000412217	ENSG00000115421
chr2	-	242045513	242089394	PASK	uc010zol.2;uc002wao.2;uc010fzl.2;uc010zom.2;uc010zon.2;uc021vzf.1;uc002wap.3;uc002waq.3	n/a;NM_015148;NM_001252119;NM_001252122;NM_015148;NM_001252120;NM_001252124;NM_001252124	ENST00000234040;ENST00000234040;ENST00000234040;ENST00000234040;ENST00000234040;ENST00000405260;ENST00000493544;ENST00000403638	ENSG00000115687
chr2	-	223064605	223163715	PAX3	uc002vmt.2;uc002vmv.2;uc002vmw.2;uc002vmx.2;uc002vmy.2;uc010fwo.3;uc002vmz.2;uc002vna.2	NM_181459;NM_181458;NM_181460;NM_181461;NM_001127366;NM_181457;NM_013942;NM_000438	ENST00000392069;ENST00000392069;ENST00000344493;ENST00000344493;ENST00000392069;ENST00000392070;ENST00000336840;ENST00000409828	ENSG00000135903
chr2	-	113973573	114036498	PAX8	uc002tjm.3;uc002tjn.3;uc010yxt.2;uc010yxu.2;uc010fku.1	NM_013953;NM_013992;NM_003466;NM_013952;NM_013992	ENST00000429538;ENST00000429538;ENST00000429538;ENST00000429538;ENST00000467778	ENSG00000125618
chr2	+	70314584	70316334	PCBP1	uc002sgf.3	NM_006196	ENST00000303577	ENSG00000169564
chr2	-	74732169	74734821	PCGF1	uc002sly.3;uc002slz.3	NM_032673;NM_032673	ENST00000475863;ENST00000233630	ENSG00000115289
chr2	-	239152678	239198743	PER2	uc002vyc.3;uc010znv.1;uc010znw.1;uc010fyx.1	NM_022817;NM_022817;NM_022817;n/a	ENST00000254657;ENST00000254657;ENST00000440245;ENST00000254658	ENSG00000132326
chr2	+	209130990	209223475	PIKFYVE	uc002vcv.3;uc002vcw.3;uc002vcx.3;uc010fun.1;uc002vcy.1;uc002vcz.3	NM_152671;NM_001178000;NM_152671;n/a;NM_015040;NM_015040	ENST00000392202;ENST00000392202;ENST00000392202;ENST00000264380;ENST00000264380;ENST00000264380	ENSG00000115020
chr2	+	68592321	68624585	PLEK	uc002sen.4;uc010fde.3	NM_002664;n/a	ENST00000234313;ENST00000234313	ENSG00000115956
chr2	+	190648810	190742355	PMS1	uc010zfz.1;uc010zga.1;uc010zgb.1;uc002urh.4;uc002uri.4;uc002urk.4;uc010zgc.2;uc010zgd.2;uc002urj.3;uc010fry.1;uc010frz.3;uc002url.3;uc002urm.3;uc002urn.1	n/a;NM_001128144;NM_000534;NM_000534;NM_001128144;NM_001128143;n/a;n/a;n/a;n/a;n/a;NM_001128144;n/a;NM_001128143	ENST00000409985;ENST00000441310;ENST00000441310;ENST00000441310;ENST00000441310;ENST00000441310;ENST00000441310;ENST00000441310;ENST00000450931;ENST00000409823;ENST00000447232;ENST00000447232;ENST00000441310;ENST00000424307	ENSG00000064933
chr2	+	75185774	75196859	POLE4	uc002snf.3	NM_019896	ENST00000483063	ENSG00000115350
chr2	-	86253450	86333278	POLR1A	uc010ytb.2;uc002sqs.3;uc002sqt.1	NM_015425;NM_015425;n/a	ENST00000263857;ENST00000263857;ENST00000409681	ENSG00000068654
chr2	+	113299491	113334727	POLR1B	uc002thw.2;uc002thx.2;uc010fkn.2;uc010fko.2;uc010fkp.2;uc002thy.2;uc010yxo.1	NM_019014;n/a;NM_001137604;n/a;n/a;n/a;n/a	ENST00000263331;ENST00000263331;ENST00000263331;ENST00000409894;ENST00000409894;ENST00000409894;ENST00000409894	ENSG00000125630
chr2	-	128603839	128615729	POLR2D	uc002tpj.3	NM_004805	ENST00000272645	ENSG00000144231
chr2	+	132349267	132384999	POTEKP	uc021vps.1	n/a	ENST00000420985	ENSG00000204434
chr2	+	105471968	105473471	POU3F3	uc010ywg.2	NM_006236	ENST00000361360	ENSG00000198914
chr2	-	27353624	27357542	PREB	uc002rix.1;uc002riy.1	NM_013388;n/a	ENST00000260643;ENST00000260643	ENSG00000138073
chr2	+	232573234	232578250	PTMA	uc002vsb.4;uc002vsc.4;uc010zmf.2	NM_002823;NM_001099285;n/a	ENST00000409115;ENST00000409115;ENST00000409115	ENSG00000187514
chr2	+	173600524	173917620	RAPGEF4	uc002uhv.4;uc010fqn.3;uc002uhw.4;uc010zec.1;uc010zed.1;uc010fqo.2;uc010zee.1;uc010zef.1;uc010zeg.1;uc010fqp.1;uc010zeh.1;uc002uhu.2	NM_007023;n/a;NM_001100397;NM_001100397;NM_001100397;NM_001100397;NM_001100397;NM_001100397;NM_001100397;NM_001100397;NM_001100397;NM_007023	ENST00000264111;ENST00000464976;ENST00000397087;ENST00000540783;ENST00000538974;ENST00000539331;ENST00000539331;ENST00000538974;ENST00000539331;ENST00000535187;ENST00000535187;ENST00000498533	ENSG00000091428
chr2	+	61108751	61150178	REL	uc002sam.1;uc002san.1	NM_002908;NM_002908	ENST00000295025;ENST00000295025	ENSG00000162924
chr2	-	102013822	102091165	RFX8	uc002tbb.1;uc010yvx.1	n/a;NM_001145664	ENST00000481179;ENST00000428343	ENSG00000196460
chr2	+	7057522	7184309	RNF144A	uc002qys.3;uc002qyu.3	NM_014746;n/a	ENST00000320892;ENST00000416587	ENSG00000151692
chr2	-	128698790	128785633	SAP130	uc002tpn.2;uc002tpp.2;uc010fmd.2;uc002tpq.1	NM_024545;NM_024545;NM_001145928;NM_001145928	ENST00000357702;ENST00000357702;ENST00000357702;ENST00000259234	ENSG00000136715
chr2	-	200134222	200335989	SATB2	uc010fsq.2;uc002uuy.2;uc002uva.2;uc002uuz.2	NM_015265;NM_001172509;NM_001172517;NM_015265	ENST00000417098;ENST00000417098;ENST00000260926;ENST00000260926	ENSG00000119042
chr2	-	64858754	64881046	SERTAD2	uc002sde.2;n/a	NM_014755;NM_014755	ENST00000313349;n/a	ENSG00000179833
chr2	-	45232323	45236542	SIX2	uc002ruo.3	NM_016932	ENST00000303077	ENSG00000170577
chr2	+	45169036	45173216	SIX3	uc002run.2	NM_005413	ENST00000260653	ENSG00000138083
chr2	+	196521531	196602426	SLC39A10	uc002utg.4;uc002uth.4;uc010zgp.2	NM_001127257;NM_020342;NM_020342	ENST00000409086;ENST00000359634;ENST00000430412	ENSG00000196950
chr2	+	162480844	162841786	SLC4A10	uc010fpa.1;uc010zcr.1;uc002ubx.4;uc002uby.4;uc010zcs.2	NM_001178016;n/a;NM_001178015;NM_022058;NM_001178016	ENST00000493021;ENST00000535165;ENST00000375514;ENST00000375514;ENST00000375514	ENSG00000144290
chr2	+	217277136	217347774	SMARCAL1	uc002vgc.4;uc002vgd.4;uc010fvg.3	NM_014140;NM_001127207;NM_014140	ENST00000357276;ENST00000358207;ENST00000357276	ENSG00000138375
chr2	+	88367298	88412902	SMYD1	uc002ssq.2;uc002ssr.3;uc002sss.3	n/a;NM_198274;NM_198274	ENST00000419482;ENST00000419482;ENST00000419482	ENSG00000115593
chr2	+	5832798	5841517	SOX11	uc002qyj.3	NM_003108	ENST00000322002	ENSG00000176887
chr2	+	231280870	231410317	SP100	uc010zmb.2;uc002vqq.2;uc010zmc.2;uc002vqs.3;uc002vqt.3;uc002vqu.1;uc002vqv.2;uc010fxp.1	NM_001206702;NM_001206702;NM_001206703;NM_001206701;NM_003113;NM_001080391;NM_001206704;NM_001080391	ENST00000264052;ENST00000409341;ENST00000427101;ENST00000409112;ENST00000264052;ENST00000340126;ENST00000409897;ENST00000431952	ENSG00000067066
chr2	-	231033644	231090444	SP110	uc002vqg.3;uc002vqh.3;uc010fxj.3;uc002vqi.4;uc010fxk.3;uc021vxx.1	NM_080424;NM_004509;n/a;NM_004510;NM_001185015;NM_001185015	ENST00000258381;ENST00000258381;ENST00000392048;ENST00000258382;ENST00000258382;ENST00000540870	ENSG00000135899
chr2	+	231191893	231268445	SP140L	uc010fxm.1;uc010fxn.2;uc010fxo.1	NM_138402;NM_138402;n/a	ENST00000415673;ENST00000458341;ENST00000396563	ENSG00000185404
chr2	+	231090444	231223847	SP140	uc002vqj.3;uc002vqk.2;uc002vql.3;uc002vqm.3;uc002vqn.3;uc010fxl.3;uc010zma.1	NM_001005176;NM_007237;NM_007237;NM_007237;NM_007237;NM_007237;NM_007237	ENST00000373645;ENST00000392045;ENST00000392045;ENST00000392045;ENST00000350136;ENST00000392045;ENST00000486687	ENSG00000079263
chr2	-	174771186	174830430	SP3	uc002uie.3;uc002uif.3;uc002uig.3;uc010zel.2	NM_001017371;NM_001017371;NM_003111;NM_001172712	ENST00000310015;ENST00000455789;ENST00000310015;ENST00000310015	ENSG00000172845
chr2	+	171571856	171574498	SP5	uc002uge.3	NM_001003845	ENST00000375281	ENSG00000204335
chr2	+	175199820	175202268	SP9	uc010zem.1	NM_001145250	ENST00000394967	ENSG00000217236
chr2	+	170655321	170668571	SSB	uc002ufk.3;uc002ufm.3	NM_003142;NM_003142	ENST00000260956;ENST00000409333	ENSG00000138385
chr2	-	191833761	191878976	STAT1	uc021vue.1;uc010fse.2;uc002usj.2;uc002usk.2;uc002usl.2;uc010fsf.1	n/a;NM_007315;NM_007315;NM_139266;NM_139266;n/a	ENST00000361099;ENST00000361099;ENST00000361099;ENST00000392322;ENST00000392323;ENST00000361099	ENSG00000115415
chr2	-	191894301	192038902	STAT4	uc002usm.2;uc002usn.2;uc010zgk.1;uc002uso.2;uc002usp.4;uc010zgl.2;uc010zgm.1;uc010zgn.1;uc010zgo.1	NM_003151;NM_001243835;NM_003151;NM_003151;n/a;n/a;n/a;n/a;n/a	ENST00000392320;ENST00000358470;ENST00000358470;ENST00000495849;ENST00000495326;ENST00000450994;ENST00000495326;ENST00000495326;ENST00000495326	ENSG00000138378
chr2	+	220110191	220115059	STK16	uc002vko.2;uc002vks.2;uc010zky.2;uc010fwf.3;uc002vkp.2	NM_001008910;n/a;NM_001008910;NM_001008910;NM_001008910	ENST00000409638;ENST00000409638;ENST00000496800;ENST00000475696;ENST00000409638	ENSG00000115661
chr2	+	219536748	219567440	STK36	uc002viu.3;uc002viv.3;uc002vix.3	NM_015690;NM_001243313;n/a	ENST00000295709;ENST00000295709;ENST00000295709	ENSG00000163482
chr2	+	48757307	48825654	STON1	uc002rwo.4;uc010fbm.3	NM_001198595;NM_006873	ENST00000406226;ENST00000404752	ENSG00000243244
chr2	-	203070902	203103322	SUMO1	uc002uyz.1;uc002uza.1	NM_001005781;NM_001005782	ENST00000392246;ENST00000392246	ENSG00000116030
chr2	-	27873678	27886449	SUPT7L	uc002rlh.1;uc002rli.1;uc002rlj.1;uc010ezh.1;uc010ymf.1	NM_014860;NM_014860;NM_014860;NM_014860;NM_014860	ENST00000337768;ENST00000337768;ENST00000337768;ENST00000337768;ENST00000337768	ENSG00000119760
chr2	+	9983570	10074545	TAF1B	uc010exc.2;uc002qzy.4;uc002qzz.3;uc010exd.3;uc010yja.2	NM_005680;NM_005680;NM_005680;n/a;n/a	ENST00000263663;ENST00000263663;ENST00000263663;ENST00000263663;ENST00000263663	ENSG00000115750
chr2	+	162272619	162281573	TBR1	uc002ubw.1;uc010foy.2	NM_006593;NM_006593	ENST00000389554;ENST00000389554	ENSG00000136535
chr2	+	27371944	27375819	TCF23	uc010ylg.2	NM_175769	ENST00000296096	ENSG00000163792
chr2	+	85360582	85537511	TCF7L1	uc002soy.3	NM_031283	ENST00000282111	ENSG00000152284
chr2	-	121974163	122042778	TFCP2L1	uc010flq.3;uc002tmx.3;uc010flr.3	n/a;NM_014553;NM_014553	ENST00000263707;ENST00000263707;ENST00000263707	ENSG00000115112
chr2	-	242523819	242576725	THAP4	uc002wbs.3;uc002wbt.3	NM_001164356;NM_015963	ENST00000402136;ENST00000407315	ENSG00000176946
chr2	+	74740685	74744275	TLX2	uc002sma.2;uc002smb.2	NM_016170;NM_016170	ENST00000233638;ENST00000233638	ENSG00000115297
chr2	-	217724181	217724782	TNP1	uc002vgk.3	NM_003284	ENST00000236979	ENSG00000118245
chr2	+	122513120	122525428	TSN	uc002tnl.3;uc002tnm.3;uc010flt.3;uc010yze.2	NM_004622;n/a;n/a;n/a	ENST00000389682;ENST00000389682;ENST00000389682;ENST00000389682	ENSG00000211460
chr2	+	219575567	219620138	TTLL4	uc010zkl.1;uc002viy.3;uc010fvx.3;uc010zkm.1	n/a;NM_014640;NM_014640;n/a	ENST00000457313;ENST00000392102;ENST00000258398;ENST00000465558	ENSG00000135912
chr2	+	239756672	239795893	TWIST2	uc010znx.2;n/a	NM_057179;NM_057179	ENST00000448943;n/a	ENSG00000233608
chr2	+	85829985	85876406	USP39	uc002sqb.3;uc010ysu.2;uc010ysv.2;uc010fgn.1;uc002sqe.3;uc002sqg.3;uc010fgo.3	n/a;NM_006590;NM_006590;NM_006590;NM_006590;NM_006590;n/a	ENST00000459775;ENST00000450066;ENST00000450066;ENST00000493829;ENST00000409470;ENST00000323701;ENST00000323701	ENSG00000168883
chr2	+	71127719	71160575	VAX2	uc002shh.3	NM_012476	ENST00000234392	ENSG00000116035
chr2	+	216974019	217071016	XRCC5	uc002vfy.3;uc002vfz.3	NM_021141;NM_021141	ENST00000392133;ENST00000392133	ENSG00000079246
chr2	+	187350884	187374087	ZC3H15	uc002upo.3	NM_018471	ENST00000337859	ENSG00000065548
chr2	+	113033177	113097640	ZC3H6	uc002thq.1;uc002thr.1	NM_198581;n/a	ENST00000343936;ENST00000343936	ENSG00000188177
chr2	-	112973438	113012664	ZC3H8	uc021vmw.1	NM_032494	ENST00000409573	ENSG00000144161
chr2	-	145141941	145277958	ZEB2	uc002tvu.3;uc002tvv.3;uc010zbm.2;uc010fnp.3;uc010fnq.1;uc002tvw.3;uc002tvx.1;uc002tvy.3;uc002twa.3	NM_014795;NM_014795;NM_001171653;n/a;NM_014795;n/a;n/a;n/a;n/a	ENST00000303660;ENST00000303660;ENST00000303660;ENST00000303660;ENST00000409487;ENST00000472146;ENST00000484313;ENST00000470879;ENST00000470879	ENSG00000169554
chr2	-	43449540	43453745	ZFP36L2	uc002rsv.4	NM_006887	ENST00000282388	ENSG00000152518
chr2	-	219502639	219524261	ZNF142	uc002vil.3;uc002vim.3;uc002vin.3;uc010fvt.3	n/a;n/a;NM_001105537;n/a	ENST00000449707;ENST00000450765;ENST00000449707;ENST00000450765	ENSG00000115568
chr2	+	95831182	95850064	ZNF2	uc002suf.3;uc002sug.3;uc010fhs.3;uc010yue.2	NM_021088;NM_001017396;NM_001017396;NM_001017396	ENST00000398107;ENST00000398107;ENST00000398107;ENST00000398107	ENSG00000163067
chr2	-	180306710	180726232	ZNF385B	uc002unj.3;uc002unk.3;uc002unl.3;uc002unm.3;uc002unn.4	NM_001113398;n/a;NM_001113398;NM_001113397;NM_152520	ENST00000336917;ENST00000466398;ENST00000410066;ENST00000409343;ENST00000410066	ENSG00000144331
chr2	+	27805892	27858101	ZNF512	uc002rla.3;uc002rlb.3;uc002rlc.3;uc010ylv.2;uc010ylw.2;uc010ylx.2;uc010ylz.2;uc010yly.1	NM_032434;n/a;n/a;n/a;NM_032434;n/a;NM_032434;n/a	ENST00000355467;ENST00000355467;ENST00000355467;ENST00000355467;ENST00000355467;ENST00000355467;ENST00000355467;ENST00000505973	ENSG00000243943;ENSG00000259080
chr2	-	27600097	27603611	ZNF513	uc002rkj.3;uc002rkk.3	NM_001201459;NM_144631	ENST00000407879;ENST00000323703	ENSG00000163795
chr2	-	95813399	95825263	ZNF514	uc002sud.1;uc002sue.1	NM_032788;NM_032788	ENST00000496060;ENST00000295208	ENSG00000144026
chr2	+	71503722	71662191	ZNF638	uc010fec.2;uc010yqw.1;uc002shw.3;uc002shx.3;uc002shy.3;uc002shz.3;uc002sia.3;uc002sib.1;uc002sic.3;uc002sid.3	NM_001252613;NM_001252613;NM_001252613;NM_014497;NM_001014972;NM_001252613;NM_001252612;n/a;NM_014497;n/a	ENST00000544512;ENST00000264447;ENST00000377802;ENST00000264447;ENST00000264447;ENST00000264447;ENST00000409544;ENST00000355812;ENST00000487638;ENST00000483421	ENSG00000075292
chr2	+	185463092	185804214	ZNF804A	uc002uph.3	NM_194250	ENST00000302277	ENSG00000170396
chr2	+	133062359	133080796	ZNF806+NP	n/a	n/a	ENST00000438300	ENSG00000018607
chr20	+	37377096	37401089	ACTR5	uc002xjd.2	NM_024855	ENST00000243903	ENSG00000101442
chr20	-	49506882	49547527	ADNP	uc002xvt.1;uc002xvu.1	NM_015339;NM_181442	ENST00000396029;ENST00000396032	ENSG00000101126
chr20	+	30946146	31027122	ASXL1	uc002wxt.3;uc002wxr.2;uc002wxs.3;uc021wbw.1;uc010geb.3	NM_001164603;n/a;NM_015338;NM_015338;NM_015338	ENST00000375687;ENST00000542461;ENST00000375687;ENST00000375687;ENST00000375687	ENSG00000171456
chr20	-	61637330	61638387	BHLHE23	uc002yeb.2	NM_080606	ENST00000370346	ENSG00000125533
chr20	+	6748744	6760910	BMP2	uc002wmu.1	NM_001200	ENST00000378827	ENSG00000125845
chr20	-	55743808	55841707	BMP7	uc010gip.1;uc002xyc.3	NM_001719;NM_001719	ENST00000395863;ENST00000450594	ENSG00000101144
chr20	+	11871476	11907243	BTBD3	uc002wny.3;uc002woa.3;uc010zrf.2;uc002wnz.3;uc010zrg.2;uc010zrh.2	NM_181443;NM_181443;n/a;NM_014962;NM_181443;NM_181443	ENST00000254977;ENST00000399006;ENST00000399006;ENST00000378226;ENST00000254977;ENST00000254977	ENSG00000132640
chr20	-	3229947	3388587	C20orf194	uc002wij.3;uc002wik.2;uc002wii.2;uc010gay.1	NM_001009984;n/a;NM_001009984;n/a	ENST00000252032;ENST00000252032;ENST00000252032;ENST00000252032	ENSG00000088854
chr20	+	61427804	61431945	C20orf20	uc002ydi.3	NM_018270	ENST00000370487	ENSG00000101189
chr20	+	32077927	32237837	CBFA2T2	uc010zug.1;uc002wze.1;uc021wbz.1;uc002wzf.1;uc002wzg.1;uc002wzh.1;uc002wzi.1;uc002wzj.1;uc002wzk.1	NM_001039709;NM_001032999;NM_001032999;NM_001039709;NM_005093;NM_001039709;NM_001039709;NM_001039709;n/a	ENST00000342704;ENST00000342704;ENST00000344201;ENST00000492345;ENST00000346541;ENST00000397800;ENST00000375279;ENST00000359606;ENST00000359606	ENSG00000078699
chr20	+	48807119	48809227	CEBPB	uc002xvi.2	NM_005194	ENST00000303004	ENSG00000172216
chr20	-	3764497	3767337	CENPB	uc002wjk.3	NM_001810	ENST00000379751	ENSG00000125817
chr20	-	40031169	40247133	CHD6	uc002xjz.1;uc002xka.1;uc002xkb.1;uc002xkd.2;uc002xkc.3	n/a;NM_032221;n/a;NM_032221;n/a	ENST00000373233;ENST00000373233;ENST00000373233;ENST00000373233;ENST00000373222	ENSG00000124177
chr20	-	31290492	31331814	COMMD7	uc002wya.4;uc010ged.3;uc002wyb.2	NM_053041;NM_001099339;NM_053041	ENST00000446419;ENST00000446419;ENST00000446419	ENSG00000149600
chr20	-	56063878	56100708	CTCFL	uc010giu.3;uc010giv.3;uc010giw.1;uc010gix.1;uc002xym.2;uc010gja.1;uc010gjb.1;uc010gjc.1;uc010gjd.1;uc010gje.3;uc010gjf.3;uc010gjg.3;uc010gjh.2;uc010gji.2;uc010gjj.2;uc021wfe.1;uc021wff.1;uc021wfg.1;uc010gjk.1;uc010gjl.1	n/a;n/a;NM_080618;NM_080618;NM_080618;NM_080618;NM_080618;NM_080618;NM_080618;NM_080618;NM_080618;NM_080618;NM_080618;NM_080618;NM_080618;NM_080618;n/a;n/a;NM_080618;NM_080618	ENST00000423479;ENST00000502686;ENST00000423479;ENST00000371196;ENST00000243914;ENST00000429804;ENST00000429804;ENST00000371196;ENST00000371196;ENST00000433949;ENST00000433949;ENST00000502686;ENST00000432255;ENST00000539382;ENST00000422869;ENST00000433949;ENST00000243914;ENST00000243914;ENST00000432255;ENST00000422869	ENSG00000124092
chr20	+	36322433	36500520	CTNNBL1	uc021wdi.1;uc021wdj.1;uc002xhh.3;uc002xhi.3;uc002xhj.3	n/a;NM_030877;n/a;n/a;NM_030877	ENST00000405275;ENST00000361383;ENST00000373473;ENST00000473857;ENST00000373469	ENSG00000132792
chr20	-	61509089	61569304	DIDO1	uc002ydr.2;uc002yds.2;uc002ydt.2;uc002ydu.2;uc002ydv.2;uc002ydw.2;uc002ydx.2;uc011aao.1	NM_001193369;NM_033081;NM_001193370;NM_080797;NM_080796;NM_080796;NM_022105;NM_080796	ENST00000395343;ENST00000266070;ENST00000395340;ENST00000395335;ENST00000354665;ENST00000370368;ENST00000370371;ENST00000370366	ENSG00000101191
chr20	+	31350190	31397162	DNMT3B	uc010ztx.1;uc010zty.1;uc002wyc.3;uc002wyd.3;uc002wye.3;uc010gee.3;uc010gef.3;uc010ztz.2;uc010zua.2;uc002wyf.3;uc002wyg.3;uc010geg.3;uc010geh.3	n/a;n/a;NM_006892;NM_175848;NM_175849;n/a;NM_175849;NM_001207055;NM_001207056;NM_175850;NM_001207056;n/a;n/a	ENST00000328111;ENST00000328111;ENST00000328111;ENST00000328111;ENST00000328111;ENST00000328111;ENST00000328111;ENST00000328111;ENST00000328111;ENST00000201963;ENST00000328111;ENST00000353855;ENST00000353855	ENSG00000088305
chr20	-	32263291	32274210	E2F1	uc002wzu.4	NM_005225	ENST00000343380	ENSG00000101412
chr20	+	2673523	2740754	EBF4	uc002wgs.4;uc002wgt.4	n/a;NM_001110514	ENST00000449079;ENST00000380648	ENSG00000088881
chr20	-	13694968	13765565	ESF1	uc002woj.3;uc002wok.1	NM_016649;NM_016649	ENST00000202816;ENST00000202816	ENSG00000089048
chr20	+	45523262	45817492	EYA2	uc002xsm.3;uc010ghp.3;uc021wep.1;uc002xsq.3	NM_005244;NM_172110;n/a;NM_005244	ENST00000327619;ENST00000357410;ENST00000497428;ENST00000327619	ENSG00000064655
chr20	-	22561641	22566101	FOXA2	uc002wsm.3;uc002wsn.3	NM_021784;NM_153675	ENST00000419308;ENST00000377115	ENSG00000125798
chr20	-	30432102	30433420	FOXS1	uc002wwt.1	NM_004118	ENST00000375978	ENSG00000179772
chr20	-	61038552	61051026	GATA5	uc002ycx.1	NM_080473	ENST00000252997	ENSG00000130700
[truncated: 1,346 more rows]

## Sheet: Table S2. GRFsCandRegPosSelec
Table S2. GRF genes having rank scores in the top 5% of the distribution for at least three tests for detecting selection
CEU	CHB	YRI
ABCG1	AFAP1L2	ABCG1
ABL1	AHRR	ABL1
ACVR1	APBB2	ACTR5
ADAMTS17	ARID1B	ACVR1
AFF1	ARIH2	ADAMTS19
ANKS1A	ARNT2	AEBP2
ANP32A	ASB4	AFF3
APP	ATOH8	AHRR
ARHGAP22	ATP8B1	AKAP8L
ARID1B	ATXN2	AKNA
ARID3A	BBX	ANKRD10
ARID3B	BCL11B	ANKRD22
ARNTL	BNC2	ANKRD45
ATF6	BOLA2-B	ANKS1A
ATXN1	BRF1	APP
ATXN2	BTBD11	ARID1B
BLM	CAMKK2	ARID2
BNC2	CAMTA1	ARID4B
BOLA2-B	CASZ1	ARID5B
BTBD11	CCNL2	ARNT2
BUD31	CD36	ASCC2
C1orf61	CDYL	ASCL4
CAMTA1	CENPT	ATF6
CASZ1	CHD1	ATF6B
CBX3	CHD2	ATF7IP
CD36	CREB5	ATM
CDC5L	CRX	ATOH8
CDYL	CSRNP1	ATP8B1
CHCHD3	CTNND1	ATXN1
CHD5	CTNND2	BARX2
CHD6	CUX1	BCL6
CIITA	DACH1	BMP2
CRAMP1L	DEPDC4	BMP5
CREB3L2	DEPDC5	BMP7
CREBBP	DEPTOR	BNC2
CRTC3	DNMT3B	BOLA2-B
CTNND2	EBF2	BPNT1
CTR9	EEA1	BRD4
CUX2	ELL	BRD8
DACH1	EMX1	BRF1
DLX3	ERBB4	BRIP1
DMRT1	ERC1	BTAF1
EBF1	ERCC8	BTBD11
EBF3	ESRRG	C16orf80
EGF	ETV6	C22orf31
ELF1	EYA1	CAMKK2
ERBB4	FBXL19	CAMTA1
ERG	FMNL2	CASZ1
ESR1	FOXK1	CBX2
ESRRG	FOXN3	CCAR1
ETV6	FOXP1	CD36
EXOC2	FOXP2	CDCA7L
EYA2	GAS7	CDH1
EYA4	GFI1	CDYL
FBN1	GLI2	CHD5
FEV	GLI3	CHD6
FMNL2	GLIS3	CHD7
FOXL2	GRHL1	CHD9
FOXN3	GTF2A1L	CNOT1
FOXP1	GTF2F2	CNOT4
FOXP2	GTF2H3	CNOT6L
FUBP3	GTF2I	CREB3L2
GAS7	HDAC4	CREB5
GLIS1	HDAC7	CSRNP3
GLIS3	HDAC9	CSRP2
GRHL2	HDGF	CTCFL
GTF2IRD1	HELZ2	CTDP1
H1FOO	HESX1	CTNND2
HDAC9	HIPK2	CUX1
HES2	HIVEP3	DIDO1
HIF1A	HMGB1	DIP2C
HIF3A	HPCAL1	DMAP1
HIPK2	IL31RA	DMRT1
HIVEP3	INSR	DOT1L
KAT6B	JAZF1	DPF3
KCNH1	KAT2B	DZIP1
KCNH5	KAT8	E2F3
KCNH8	KCNH3	EBF1
KCNIP1	KCNIP1	EBF2
KCNIP4	KCNIP4	EBF3
KDM2B	KIAA1549	EFCAB6
KDM5A	KLF12	EHMT2
KIAA1549	KLHL1	EIF2AK2
L3MBTL4	KLHL3	ELAVL2
LARP4	LDB2	ELF5
LDB2	LHX8	ELMSAN1
LRRFIP1	LMCD1	EME2
MACF1	LRPPRC	EP300
MAML3	MAML2	EPAS1
MECOM	MAML3	ERBB4
MED12L	MGMT	ERCC2
MED13	MKRN2	ERCC6
MED27	MLLT1	ERG
MED6	MSGN1	ESR1
MINK1	MYOCD	ESRRB
MKX	MYOD1	ESRRG
MLLT3	MYRFL	ETS1
MNAT1	MYT1	ETV6
MNX1	NCALD	EXOC2
MRRF	NCS1	EYA1
MYCBP2	NFATC1	EYA2
MYEF2	NFIA	EZH2
MYOCD	NFIB	FADS1
MYT1L	NOBOX	FBXW7
NCALD	NPAS3	FIZ1
NCOR2	NR5A2	FLI1
NCS1	ORC2	FOX06
NFATC1	PAX2	FOXJ3
NFATC2	PBX1	FOXK1
NFE2L3	PCGF5	FOXN2
NFIA	PCSK6	FOXN3
NFIB	PHF20	FOXP1
NFIC	PHF21B	FOXP2
NPAS2	PIAS4	FST
NPAS3	PKHD1	GAS7
NR1H4	PMS2P3	GATA4
NR5A1	PPARA	GATAD2B
NR5A2	PRDM11	GCFC2
ONECUT2	PRDM16	GLI2
PAX1	PRDM6	GLI3
PAX5	PREX2	GLIS1
PBX1	PRPF6	GLIS3
PHF21A	PRRX1	GMCL1
PKNOX2	PSMD11	GON4L
PLEK2	PTBP1	GREB1
PLXND1	RAI14	GTF2IRD1
POU2F3	RAPGEF4	HBP1
PPARD	RARB	HDAC11
PRDM10	RBFOX2	HDAC4
PRDM16	RBM20	HDAC7
PRDM2	RBM6	HDAC9
PRDM5	RERE	HIF1AN
PREX2	RGS6	HIPK3
PRMT3	RGS7	HIRA
PRRX2	RNF14	HIVEP1
RAB37	RNF6	HIVEP2
RAPGEF4	RNF8	HIVEP3
RARG	RORB	HKR1
RBM20	RUNX1	HLF
RC3H1	RUNX1T1	HMG20B
RCBTB1	SALL3	HMGA2
RFX3	SETD1A	HMGB1
RGS11	SETD7	HNF1B
RGS6	SFMBT2	HOMEZ
RGS7	SIAH1-A	HOXB1
RGS9	SLC30A9	HOXB2
RNF144A	SMARCA4	HOXB3
RORA	SMARCD3	HPCAL1
RREB1	SND1	HSF2BP
RUNX1	SORBS2	HSF5
SATB2	SOX5	HTT
SF1	SP100	ID4
SF3A2	SP140L	IKZF2
SFPQ	SPO11	IL31RA
SMARCA2	SREBF1	INSR
SMYD3	SSBP2	IRF2
SORBS2	SSBP3	JAK2
SOX5	SSH2	JARID2
SOX6	SUZ12	JAZF1
SSBP3	TAF4B	JDP2
ST18	TBC1D22A	JMJD1C
STAT1	TCF4	KAT2B
TCEA1	TCF7L1	KAT6B
TCEA3	TCF7L2	KCNH1
TCF12	TEAD1	KCNH5
TCF7L2	TGIF1	KCNH8
TEAD1	TIGD7	KCNIP1
TEAD3	TLE4	KCNIP3
TFAP2E	TNRC18	KCNIP4
TFCP2	TOX	KDM2B
THRB	TOX2	KDM3B
TOX	TRAK1	KDM4B
TOX2	TRIM25	KDM4C
TP73	TRIM3	KHDRBS2
TRERF1	TRIP4	KHDRBS3
TRIM16	TTF2	KLF12
TRIM5	U2AF1	KLF6
TSHZ2	UBE2I	KLHL1
TTF1	UHRF1	L3MBTL4
TTLL5	WDHD1	LANCL2
TWIST1	WWOX	LARP1
URI1	ZBTB20	LDB2
VGLL4	ZBTB7B	LHX5
VSX2	ZBTB7C	LIMD1
WHSC1	ZFP161	LIME1
WWOX	ZFPM2	LMO1
WWTR1	ZFYVE26	LMO7
ZBTB16	ZMAT4	LMX1A
ZBTB20	ZNF167	LMX1B
ZBTB2	ZNF197	LOC100506990
ZC3H14	ZNF207	MACF1
ZC3HAV1	ZNF215	MAF
ZDHHC11	ZNF23	MAML2
ZEB1	ZNF263	MAML3
ZEB2	ZNF282	MBD2
ZFHX3	ZNF295	MBD3
ZFPM2	ZNF365	MBNL1
ZKSCAN5	ZNF385D	MBTPS1
ZMAT4	ZNF398	MDM2
ZMIZ1	ZNF407	MECOM
ZMYM4	ZNF425	MED12L
ZMYM6	ZNF445	MED13L
ZMYND8	ZNF451	MED24
ZNF155	ZNF512B	MED26
ZNF16	ZNF516	MEF2C
ZNF223	ZNF562	MEIS2
ZNF224	ZNF609	MEIS3
ZNF280D	ZNF646	MEOX2
ZNF284	ZNF660	MET
ZNF341	ZNF664-FAM101A	MGA
ZNF385A	ZNF665	MGMT
ZNF385D	ZNF668	MITF
ZNF395	ZNF710	MKL1
ZNF423	ZNF771	MKX
ZNF528	ZNF786	MLLT3
ZNF536	ZNF804A	MLLT4
ZNF578	ZNF804B	MNAT1
ZNF623	ZNF831	MNX1
ZNF664-FAM101A	ZNF833P	MTA3
ZNF707	ZNF852	MTERF
ZNF710	ABL1	MXD1
ZNF780B	ACVR1	MXI1
ZNF804B	AFF3	MYBBP1A
ZNF826P	AK302514	MYCBP2
ZNF831	AKAP8	MYOCD
ZNF839	AKAP8L	MYRF
ZNF90	ALX4	MYT1L
ZNRF1	ANKRD10	NAA15
ZSCAN25	APBB1	NANOGP1
AATF	APC	NCALD
ADAMTS19	ARHGAP22	NCOA1
AFF3	ARHGAP35	NCOA2
AHRR	ASCL1	NCOA3
ANKRD45	ASXL2	NCOA4
ARID5B	ATF4	NCOR2
ARNT2	ATXN1	NFATC1
ASCC3	AX746635	NFATC2
ASH2L	BCLAF1	NFATC2IP
ASPH	BLZF1	NFE2L2
ATF7	BMP5	NFIA
ATP8B1	BMP7	NFIB
ATXN3	BMPR1A	NFIC
AX746635	BPTF	NFKBIE
BAGE2	BRD3	NFKBIZ
BARX2	BRIP1	NPAS2
BCL11B	CBFB	NPAS3
BCL3	CCDC59	NR3C1
BCL7A	CERS3	NR5A2
BHLHA15	CHD5	NRF1
BMPR1A	CHD7	NRIP1
BPNT1	CITED2	NSD1
BPTF	COMMD3-BMI1	NUP62
BRD9	CREB3L1	PARN
BRF1	CREB3L2	PATZ1
BRMS1L	CREBRF	PAX5
C19orf25	CRIP2	PAX7
CAMKK2	CTCF	PBX3
CAND2	CTDSPL	PBX4
CC2D1A	CTNNBIP1	PCGF3
CCNL2	CUL5	PCGF5
CDR2L	CUX2	PDE8A
CENPF	DDB1	PDE8B
CERS4	DHX57	PER2
CHD3	DLX4	PHB
CIZ1	DNAJC1	PHF14
CNBP	DPF3	PKHD1
CPSF4	DTX1	PKNOX2
CREB5	E2F3	PLXNA2
CTCF	EBF1	PLXNC1
CTDSPL	EFCAB6	PMS2P3
CTNNBIP1	EIF2AK2	POLR2E
CUL4A	ELMSAN1	POU2F3
CUX1	ENG	POU6F2
DDB1	ENO1	PPARG
DDIT3	ERN1	PPP1R13L
DEPTOR	ESR1	PRDM11
DIP2C	EXOC2	PRDM1
DLX4	FOXJ1	PRDM15
DNM2	FOXR1	PRDM16
DOT1L	GATA4	PRDM2
DPF3	GATA5	PREX1
DUS3L	GATA6	PREX2
DVL1	GMEB1	PRMT3
E2F3	GPR155	PRRX1
EBF2	GTF3C1	PTCHD2
EGR4	GTF3C2	PTEN
ELL2	H1FX	PTTG1IP
ELOF1	HDAC5	PYGO1
ELP3	HMGA2	RAB37
ENG	HNRNPU	RAPGEF3
EPAS1	HR	RAPGEF4
EPC2	ID1	RAPGEF5
ERC1	INF2	RARB
ERGIC2	IRF7	RBBP8
ERN2	KCNH1	RBL1
ESRRB	KCNH8	RBM14
EYA1	KDM4C	RBM20
FBXW7	KHDRBS3	RBPJ
FOXA2	L3MBTL3	RBPMS
FOXD1	L3MBTL4	RERE
FOXK1	LARP1	RFX7
FOXO1	LEF1	RGS11
FRY	LHX4	RGS6
GABPA	LITAF	RGS7
GATA4	LMO1	RIN3
GCM1	LMO7	RNF114
GLI2	MACC1	RNF13
GSC2	MAF1	RNF144A
HDAC11	MEIS2	RNF20
HDAC4	MESP2	RNF4
HIC2	MFSD12	RNF6
HMGA2	MKRN3	RORA
HMGB1	MPHOSPH8	RORB
HNRNPL	MST1R	RREB1
HOXA3	MTA1	RRN3
ID2	MYT1L	RSF1
IKZF1	NACC1	RUNX1
IKZF2	NCOR1	RUNX2
IL4	NEUROD6	RXRG
IRF3	NFIC	SATB2
JAZF1	NUPL2	SBNO2
JUNB	PADI4	SCAPER
KCMF1	PAPOLA	SCMH1
KCNH3	PARN	SCML4
KDM2A	PAX5	SETBP1
KDM4C	PGR	SETD2
KLF12	PHB2	SIM1
KLHL1	PHOX2B	SIN3A
LCORL	PHRF1	SKI
LMO4	PIAS1	SLA2
LMO7	PKNOX2	SMAD3
LMX1A	PLEKHA4	SMAD6
LOC728743	PLSCR1	SMAD7
MAML2	PLXNC1	SMAD9
MAX	POLE3	SMARCA2
MCM4	POLR3B	SMYD3
MCM6	POU2F3	SND1
MED23	POU6F2	SNIP1
MGMT	PPARD	SORBS2
MIER2	PREX1	SOX5
MKI67IP	PRKDC	SOX6
MKL2	PRMT7	SP100
MKRN3	PSPC1	SP8
MLF1IP	PTGER3	SPI1
MLL	PYGO1	SSBP2
MLL3	RAPGEF3	SSBP3
MLLT4	RB1	ST18
MSRB2	RBM26	STON1
MTA1	RBM39	STRN3
MXD4	RBM5	SUMO1
MXI1	RCOR2	SUPT3H
MYBBP1A	RELL2	SUPT6H
MYBL2	RFX3	TAF1B
NCOA2	RFX4	TAF3
NEUROD4	RGS11	TAX1BP1
NOTCH3	RGS9	TBC1D2B
NR2C2	RHOA	TCF12
NR2E3	RNF13	TCF3
NR6A1	RNF135	TCF4
NRL	RORA	TCF7L1
NSD1	RREB1	TCF7L2
NUFIP1	RUNX2	TEAD1
PAWR	RXRA	TEAD3
PAX6	SCML4	TFCP2L1
PCBP1	SEMA4A	TFEB
PCBP2	SETBP1	TFEC
PCGF5	SMAD7	TGIF1
PCSK6	SMARCC2	THAP8
PEX14	SMURF2	THRB
PGBD1	SMYD3	TLE2
PIKFYVE	SNRPB	TLE3
PKHD1	SNX6	TNRC18
PMS1	SOLH	TOX
POGZ	SOX12	TOX2
POLR1B	SOX18	TOX3
POLR3A	SOX6	TP53BP1
POLR3E	SOX7	TP63
POU6F2	SP110	TP73
PRDM9	SP140	TRAK1
PROX1	SPEN	TRERF1
PSIP1	SRCAP	TRIM5
PTCHD2	SRSF1	TRIOBP
PYGO1	STON1	TRIP6
RARB	TBX4	TRPS1
RB1	TCF15	TRRAP
RBBP4	TEAD4	TSHZ1
RBFOX2	TERF2	TSHZ2
RBM15B	THRAP3	TSHZ3
RFX8	TIPARP	TUB
RHOH	TLE1	TULP1
RNASE2	TRAF7	TULP4
RNF135	TRERF1	UBE2K
RNF41	TRIM29	UBE2L3
RNF6	TRIM33	UHRF1
RPL6	TRIM9	VAV1
RUFY3	TRPS1	VDR
RXRA	TRRAP	VGLL4
SARNP	TSHZ2	WDR5
SCML4	TUB	WHSC1L1
SETBP1	TULP2	WIZ
SFMBT1	TULP4	WWOX
SIAH1-A	VAV1	WWP1
SIAH2	VEZF1	WWTR1
SIRT2	WIZ	YAF2
SMAD1	WT1-A	YEATS2
SMAD6	YOD1	ZBP1
SMAD7	ZBTB5	ZBTB16
SMAD9	ZBTB7A	ZBTB20
SMARCB1	ZDHHC1	ZBTB40
SMARCC2	ZFAT	ZBTB41
SMURF2	ZFP106	ZBTB43
SOLH	ZFP112	ZBTB46
SOX12	ZFP64	ZBTB7C
SOX4	ZIC5	ZC3H13
SPDEF	ZMAT3	ZC3H4
SS18L1	ZMYM2	ZC3H6
SSH3	ZMYND8	ZCCHC11
STAT2	ZNF133	ZDHHC21
STAT4	ZNF317	ZDHHC2
TAF11	ZNF341	ZFHX2
TAF4	ZNF343	ZFHX3
TARDBP	ZNF35	ZFP112
TBC1D22A	ZNF366	ZFPM1
TBX19	ZNF467	ZFPM2
TBX2	ZNF48	ZFR2
TCF7L1	ZNF490	ZGPAT
TEAD4	ZNF502	ZHX2
TERF2IP	ZNF536	ZMAT4
TFCP2L1	ZNF561	ZMIZ1
TGIF1	ZNF579	ZMYND8
THAP2	ZNF618	ZNF14
TLE2	ZNF664	ZNF181
TNRC18	ZNF680	ZNF217
TP53	ZNF689	ZNF251
TP63	ZNF69	ZNF280D
TRAFD1	ZNF704	ZNF331
TRIM22	ZNF747	ZNF346
TRIP13	ZNF75A	ZNF354A
TRIP4	ZNF768	ZNF365
TSHZ1	ZNF791	ZNF385D
TTF2	ZNF799	ZNF395
UBE3A	ZNF807+NP	ZNF396
UNCX	ZNF816-ZNF321P	ZNF398
VAV1	ZNF826P	ZNF407
VAX1	ZNF844	ZNF423
VENTX	ZNF878	ZNF438
VEZF1	ZNF888+N	ZNF483
WHSC2	ADAMTS17	ZNF516
ZBTB38	AKNA	ZNF524
ZBTB44	ARID4B	ZNF532
ZBTB7C	ARNTL	ZNF536
ZCCHC11	ARRB1	ZNF556
ZDHHC13	ASCC1	ZNF569
ZDHHC2	ASCC3	ZNF573
ZFAND3	ASCL4	ZNF578
ZFP112	ASXL1	ZNF592
ZFP3	ATF2	ZNF600
ZFPM1	ATF3	ZNF618
ZHX2	BACH2	ZNF644
ZKSCAN4	BANP	ZNF664-FAM101A
ZNF225	BARD1	ZNF679
ZNF230	BAZ1A	ZNF705B+N
ZNF251	BCL11A	ZNF709
ZNF252	BCL3	ZNF793
ZNF267	BCL6	ZNF804A
ZNF280A	BMI1	ZNF804B
ZNF280B	BMP6	ZNF826P
ZNF285	BNC1	ZNF831
ZNF323	BOD1L	ZNF83
ZNF407	BRCA1	ZNF890P
ZNF433	BTBD1	ZNF92
ZNF534	C19orf25	ZNRF1
ZNF546	CAND2	ACVR2B
ZNF609	CBFA2T2	ADAMTS17
ZNF616	CBFA2T3	AFAP1L2
ZNF655	CCDC71	AFF1
ZNF700	CDK8	AHR
ZNF76	CDR2L	ANKRD2
ZNF763	CHAF1B	ANKRD42
ZNF780A	CHMP3	ANKS3
ZNF789	CIR1	APBB2
ZNF804A	CIZ1	APC
ZNF815	CLOCK	ARHGAP22
ZNF827	CNOT8	ARID3A
ZNF92	CPSF4	ARID5A
ZNF93	CPSF4L	ARNTL
AFAP1L2	CREB1	ARNTL2
AK023304	CRIP1	ASB4
AKAP9	CRTC1	ASB6
ANKRD7	CSDC2	ASCC1
APBB2	CSDE1	ASCC3
APC	CTBP2	ASCL2
ARRB1	CUL1	ASH1L
ASCC1	CXXC1	ASH2L
ASH1L	DDB2	ASPH
ATF3	DEDD2	ASXL1
ATMIN	DEK	ATF7
ATOH7	DENND4A	ATXN2
ATOH8	DIP2C	BACH1
BACH2	DMRT1	BANP
BAG1	DPF2	BARHL2
BANP	DSP	BBX
BATF	E2F4	BCL11A
BCL2	EAF2	BCL11B
BCL6B	EBF3	BMP6
BCLAF1	EHMT1	BMPR1A
BMP6	ELF1	BOLA3
BMP7	ELL2	BRCA2
BOLA3	ELP4	BRD2
BRCA1	EPAS1	BRPF1
BRDT	ETS1	BUD31
BRPF3	EYA2	C14orf101
C14orf39	FAM48A	C14orf169
C16orf80	FOXA2	C19orf6
C17orf82	FOXO3	CAND2
C1D	FOXS1	CARM1
CAND1	FRY	CBFA2T2
CARM1	FUS	CBL
CBFA2T2	GABPB1	CBX5
CBFB	GABPB2	CC2D1A
CCNT2	GATA3	CCDC88B
CDC6	GBX2	CCNE1
CDKN1A	GLIS1	CDK2
CDR2	GLIS2	CDK5
CEBPD	GLYR1	CDK7
CENPT	GON4L	CEBPZ
CERS3	GPBP1	CHCHD3
CHAF1B	GREB1	CHD1
CHD7	GRHL3	CHD2
CIC	GTF2IRD1	CIITA
CNOT2	GTF2IRD2	CNOT2
CNOT7	GTF2IRD2B	CNPY3
CNOT8	GTF3C3	COIL
COMMD3-BMI1	HABP4	CREB3L1
CREM	HDAC3	CREB3L3
CRIP1	HIVEP2	CREM
CRIP2	HNF4A	CRK
CSRNP3	HNRNPD	CRTC1
CSRP3	HSF1	CRTC3
CTBP2	HTT	CRY2
CUL1	IKZF2	CSRP3
DBP	IL4	CTNNBL1
DBX2	IL6	CTNND1
DDX5	INTS12	CUL1
DEPDC4	ISL1	CUL2
DNMT3B	ISX	CUL4A
DZIP1	JUP	CUL5
DZIP1L	KCNH5	DACH1
E2F4	KCNH6	DDX54
EBF4	KCNH7	DENND4A
ECD	KDM2A	DEPDC1B
EGR2	KDM3A	DEPDC5
EHF	KDM4B	DEPDC7
EIF2AK2	KHDRBS1	DEPTOR
EIF3K	KLHL6	DHX38
ELK4	LGR4	DMRTC2
ELL3	LIMA1	DNAJA3
ELMSAN1	LIN28B	DNAJC1
ELP4	LOC100506990	DNAJC21
EP400	MACF1	DNAJC2
ERN1	MAMSTR	DNMT3A
ESPL1	MAX	DTX1
ETV3	MBD1	DUSP12
ETV3L	MBD2	E2F2
ETV5	MECOM	E2F7
EVI1	MED17	E2F8
EVX1	MED18	EBF4
EZH2	MED26	EGF
FAM189B	MEIS1	EGLN3
FGF10	MEIS3	EGR2
FHL2	MESP1	ELF1
FOXB1	MIER2	ELF2
FOXM1	MIER3	ELK3
FOXO3	MKL1	ELP2
FOXP4	MKRN1	ELP4
FUBP1	MLF1IP	ENO1
GATA6	MLL	EPC1
GATAD2A	MLL3	EPC2
GCLC	MLLT10	ERC1
GLI3	MLLT6	ESR2
GON4L	MRPL28	ETV1
GREB1	MYBL1	EWSR1
GTF2F2	NACC2	EYA4
GTF2H2-A	NAP1L4	FBN1
GTF2I	NCOR2	FBXL19
GTF2IRD2B	NFATC3	FHL2
H1FX	NFIX	FMNL2
HCFC2	NKX6-3	FOXG1
HDAC5	NLK	FOXO1
HES1	NOTCH1	FRY
HES5	NR2F1	FUBP3
HES7	NR2F6	FXR1
HIRA	NR3C2	FXR2
HIVEP2	NR4A1	GATA3
HMG20B	NR6A1	GATA6
HMX2	NRG1	GCFC1
HSF2BP	NSD1	GCLC
HTATIP2	PAPOLG	GCM1
HTT	PBRM1	GFI1B
IL16	PCNA	GMEB1
ING2	PDE8B	GMEB2
ING3	PDLIM1	GPATCH8
IRF4	PDLIM5	GPBP1L1
IRF8	PHF12	GRHL2
JARID2	PHTF1	GRHL3
JDP2	PIAS2	GTF2E2
JMJD1C	PIKFYVE	GTF2H1
JMY	PMS1	GTF2H4
KANK2	POLR1E	HAND1
KAT2B	POLR2A	HCFC2
KBTBD7	POLR2F	HDAC2
KCNH7	POU2F2	HDAC5
KCNIP3	PPARG	HELZ
KDM5B	PRRX2	HEXIM2-A
KHDRBS1	PTF1A	HEXIM2-B
KHDRBS3	RAG1	HIC2
KHSRP	RAPGEF5	HIF1A
KLHL28	RB1CC1	HIPK2
KLHL6	RBBP4	HIST1H1C
LARP1B	RBM27	HLTF
LBX2	RBPJL	HMG20A
LCOR	RBPMS	HMX2
LEF1	RCOR1	HNRNPC
LGR4	RFX2	HOPX
LHX1	RGMB	HOXB5
LHX6	RNF144A	HOXB9
LIN28B	RNF41	IL2
LMCD1	RPS6KA5	INSM1
LMO1	RUNX3	IRF1
LOC100506990	SAMD4B	KBTBD7
LRPPRC	SATB1	KCMF1
MAFB	SATB2	KDM4A
MAZ	SCAPER	KIAA1549
MBD3	SHH	KLF17
MBD4	SIRT2	KLF3
MBD6	SKI	KLF9
MCM3	SKIDA1	KLHL26
MCM8	SLA2	KLHL8
MDM4	SLC4A10	KNTC1
MED13L	SMAD1	L3MBTL3
MED17	SMAD9	LARP4
MEF2BNB-MEF2B	SMARCD1	LBX2
MEF2D	SMYD1	LCORL
MEIS1	SOX14	LGR4
MEIS2	SP9	LMO2
MEIS3	SPOCD1	LRPPRC
MEOX2	SREBF2	LRRFIP1
MET	SS18L1	MAPK1
MIER3	ST18	MATR3
MIS18BP1	STAT2	MCM5
MITF	STAT4	MDM4
MKL1	STK36	MED13
MKRN1	SUPT3H	MED15
MLLT1	TAF12	MED16
MORF4L1	TAF2	MED25
MPRIP	TARBP1	MEF2A
MTDH	TBC1D10B	MEFV
MYBL1	TBL1XR1	MEIS1
MYCN	TBX10	MEOX1
MYT1	TBX15	MFSD12
NFATC3	TCEA2	MLLT10
NFATC4	TCEA3	MLLT1
NFX1	TCEB2	MMP14
NKD2	TCERG1	MPRIP
NR2F2	TERF1	MRRF
NR4A1	TERF2IP	MTF1
NRG1	TFB1M	MYT1
NRIP2	TFB2M	NEIL2
ONECUT1	TFDP2	NFAT5
ORC2	THAP11	NFE2
OTOP3	THAP2	NFKB1
PASK	THRB	NFKBIB
PAX2	TIMELESS	NFYA
PAX7	TLE2	NOTCH3
PBX3	TP63	NOTCH4
PCGF1	TP73	NPAS1
PDE8B	TRIM13	NPAT
PER2	TRIM4	NR1D2
PGR	TRIM5	NR1H3
PHB2	TRIM65	NR1H4
PHF14	TRMT1	NR2C2
PHF15	TSC22D1	NR4A1
PHF20	TTLL4	NR6A1
PHF2	UBN1	NRBF2
PHF3	UNKL	ONECUT2
PITX2	USP2	OVOL1
PKHD1L1	VPS4B	PADI4
PLAGL1	WHSC1	PAWR
PLEKHA4	WHSC2	PAXIP1
PLXNA2	WNT5A	PBRM1
PLXNC1	WT1-B	PBX1
PMS2P3	WWP1	PCBD2
POFUT1	WWTR1	PCBP2
POLR2E	XRCC5	PCGF1
POU2F1	YWHAB	PCGF2
POU2F2	ZBTB16	PCSK6
POU4F2	ZBTB4	PDS5B
POU6F1	ZBTB41	PER3
PPARGC1B	ZBTB42	PEX14
PPP1R8	ZBTB8B	PHC1
PRB3	ZBTB9	PHF1
PRDM14	ZC3H3	PHF15
PRKDC	ZCCHC6	PHF21B
PSPC1	ZEB1	PHF7
PTCH1	ZEB2	PHTF1
RAD54B	ZFHX3	PIAS2
RAG1	ZFP36L2	PICALM
RARA	ZFP41	PITX2
RC3H2	ZGLP1	PLAGL1
RCOR1	ZIC2	PLAGL2
RFPL3	ZNF124	PLXND1
RFX2	ZNF169	POLR1D
RFXANK	ZNF175	POLR3B
RFXAP	ZNF19	POLR3D
RIN3	ZNF235	POU3F2
RMP	ZNF264	PPAN
RNF13	ZNF267	PPARA
RNF2	ZNF28	PPARD
RORB	ZNF326	PPARGC1A
RPS14	ZNF346	PRDM4
RRN3	ZNF384	PRDM6
RTF1	ZNF385A	PRKRIR
RUNX1T1	ZNF385B	PSMC5
RUNX3	ZNF395	PTGER3
RXRG	ZNF43	RAI14
SALL3	ZNF430	RARA
SAMD4B	ZNF433	RBFOX2
SAP130	ZNF442	RBM26
SAP30	ZNF468	RBM27
SATB1	ZNF503-AS1	RC3H1
SBNO2	ZNF511	RDBP
SCAF1	ZNF521	REXO1
SFMBT2	ZNF526	RFX8
SHPRH	ZNF532	RGMB
SIM1	ZNF556	RHOH
SIM2	ZNF566	RING1
SIRT1	ZNF574	RNASE2
SKI	ZNF582	RNF125
SLTM	ZNF585A	RNF24
SMAD3	ZNF600	RPS6KA4
SNAPC3	ZNF616	RUVBL2
SNRPB	ZNF667	RXRB
SOX1	ZNF670-ZNF695	SAP130
SOX17	ZNF688	SAP30L
SOX30	ZNF695	SARNP
SP140	ZNF700	SATB1
SP140L	ZNF709	SCAND2
SP4	ZNF763	SEC14L2
SPO11	ZNF764	SETD7
SRF	ZNF785-A	SETD8
SRSF2	ZNF785-B	SF3A2
SRSF5	ZNF812	SFMBT1
SSBP2	ZNF818P+NP	SFMBT2
SSH1	ZNF83	SIM2
SUB1	ZNF840+NP	SIRT1
SUPT6H	ZNF846	SIRT3
SUV39H2	ZNF876P	SKOR2
TAF15	ZSCAN5A	SLC39A10
TAF3	ZUFSP	SMAD4
TARBP1		SMARCC1
TARBP2		SMARCD1
TBL1XR1		SMARCD2
TBX1		SNAI1
TBX4		SNAI2
TCEB2		SNAPC2
TCF25		SNAPC5
TCF3		SOHLH2
TCF4		SORBS3
TCF7		SOX13
TCFL5		SOX15
TDG		SOX30
TGFBR1		SOX8
THRA		SP4
TIGD5		SP7
TIPARP		SREBF2
TLE3		SRSF6
TLE4		SS18L1
TLX2		SSH2
TOX3		STAT4
TP53BP1		SUB1
TRAF7		TAF12
TRIM17		TAF1C
TRIM68		TAF4
TRIM69		TAF4B
TRRAP		TARBP1
TSHZ3		TBC1D22A
TSN		TBL1XR1
TUB		TBX18
TXNIP		TCEA3
U2AF2		TCF15
UNK		TCF20
UNKL		TEAD4
VDR		TFDP1
VGLL3		TGFBR1
WDR60		THRA
WT1-A		THRSP
XRCC6		TLE1
ZBTB34		TLE4
ZBTB39		TLX1
ZBTB7B		TMPO
ZC3H11A		TNFRSF1A
ZCCHC4		TNRC6A
ZDHHC19		TNXB-A
ZDHHC7		TONSL
ZFAT		TPRX1
ZFHX2		TPRXL
ZFHX4		TRIM16
ZFR2		TRIM24
ZKSCAN3		TRIM27
ZMYM2		TRIM29
ZNF121		TRIM31
ZNF134		TRIM40
ZNF136		TRIM48
ZNF143		TRIM6
ZNF169		TRIM62
ZNF187		TSG101
ZNF192		TTF2
ZNF192P1+NP		TTLL5
ZNF193		UBR4
ZNF20		UIMC1
ZNF207		UNK
ZNF211		UPF1
ZNF221		USP7
ZNF226		WDHD1
ZNF229		WNT5A
ZNF232		WNT8B
ZNF234		WT1-A
ZNF253		YAP1
ZNF277		YBX2
ZNF28		YEATS4
ZNF366		YWHAH
ZNF389+NP		ZBTB11
ZNF394		ZBTB1
ZNF441		ZBTB2
ZNF44		ZBTB25
ZNF444		ZBTB34
ZNF473		ZBTB37
ZNF474		ZBTB48
ZNF490		ZBTB7B
ZNF503		ZBTB8A
ZNF510		ZBTB8B
ZNF511		ZC3H3
ZNF516		ZC3H8
ZNF517		ZCCHC4
ZNF521		ZDHHC19
ZNF530		ZDHHC7
ZNF532		ZEB1
ZNF541		ZEB2
ZNF542		ZFAND3
ZNF563		ZFAT
ZNF564		ZFP2
ZNF572		ZFP64
ZNF574		ZGLP1
ZNF577		ZHX3
ZNF594		ZKSCAN1
ZNF600		ZKSCAN5
ZNF618		ZMIZ2
ZNF619		ZMYM4
ZNF624		ZNF131
ZNF625		ZNF148
ZNF638		ZNF169
ZNF643		ZNF180
ZNF649		ZNF205
ZNF653		ZNF207
ZNF663+N		ZNF235
ZNF672		ZNF250
ZNF683		ZNF271
ZNF69		ZNF277
ZNF7		ZNF285B+NP
ZNF702P		ZNF3
ZNF704		ZNF311
ZNF705D		ZNF319
ZNF709		ZNF34
ZNF717		ZNF341
ZNF727		ZNF362
ZNF728+N		ZNF366
ZNF735		ZNF385B
ZNF740		ZNF503-AS1
ZNF765		ZNF521
ZNF774		ZNF554
ZNF775		ZNF570
ZNF778		ZNF585B
ZNF782		ZNF609
ZNF785-A		ZNF623
ZNF785-B		ZNF638
ZNF787		ZNF639
ZNF788		ZNF652
ZNF791		ZNF678
ZNF799		ZNF70
ZNF807+NP		ZNF704
ZNF833P		ZNF710
ZNF840+NP		ZNF713
ZNF844		ZNF732
ZNF850		ZNF736
ZNF860		ZNF74
ZNF862		ZNF746
ZNF878		ZNF771
ZSCAN29		ZNF774
ZSCAN5A		ZNF799
ZSWIM4		ZNF815
ZYX		ZNF827
ZZZ3		ZNF841
		ZNF865
		ZNF90
		ZRANB2
		ZSCAN20
		ZSCAN21
		ZSCAN2
		ZYX
		AATF
		ABTB1
		ACVR1B
		ACVRL1
		ADAR
		ADNP2
		AES
		AFF4
		AHCTF1
		AK023304
		AK125821
		AK127889
		AK309286
		AKAP9
		ALS2CR8
		ALX1
		ALX4
		ANKRD1
		ANKRD33
		ANKRD53
		ANKRD6
		APBB1
		APTX
		ARHGEF11
		ARID4A
		ARNT
		ARRB1
		ASB8
		ASXL2
		ATF1
		ATF3
		ATF5
		ATF7IP2
		ATXN3
		ATXN7
		AY455283
		BACH2
		BATF3
		BAZ1A
		BAZ1B
		BAZ2B
		BC033456
		BC043177
		BCL10
		BCL2
		BCL7A
		BHLHE41
		BIN1
		BLM
		BLZF1
		BPTF
		BRCA1
		BRD7
		BRPF3
		BRWD1
		BSX
		BTBD3
		BTG2
		BZW1
		C11orf30
		C11orf95
		C14orf166
		C14orf39
		C1orf61
		CAMTA2
		CASP8AP2
		CBFA2T3
		CBLL1
		CBX1
		CBX6
		CCDC79
		CCNA2
		CCNC
		CCRN4L
		CD86
		CDCA7
		CDK8
		CDKN1B
		CDKN2A
		CEBPB
		CEBPG
		CECR6
		CENPB
		CERS3
		CERS4
		CERS6
		CHD1L
		CHD3
		CHD4
		CIAO1
		CIR1
		CIZ1
		CNBP
		CNOT3
		CNOT6
		CNOT7
		COLQ
		COMMD7
		COPS4
		COPS5
		CREB1
		CREBBP
		CREBRF
		CRY1
		CSDA
		CSDE1
		CSRNP1
		CSRP1
		CTBP2
		CTCF
		CTDSPL
		CTNNBIP1
		CTR9
		CUL3
		CUX2
		DAB2
		DAXX
		DAZAP2
		DCP1A
		DDX5
		DEDD
		DEDD2
		DEK
		DHX34
		DHX57
		DLX1
		DLX2
		DLX4
		DLX5
		DLX6
		DMRT3
		DNAJB6
		DNM2
		DNMT1
		DNMT3L
		DNTTIP2
		DR1
		DRAP1
		DSP
		DUXA
		DVL3
		DYNLL1
		EAF1
		EED
		EGLN1
		EGLN2
		EHF
		EIF3C-EIF3CL-A
		EIF3K
		EIF5B
		ELF3
		ELK4
		ELL
		ELP3
		ENG
		ERBB2
		ERCC3
		ERCC8
		ERF
		ERMP1
		ERN1
		ERN2
		ETS2
		ETV2
		ETV4
		ETV7
		EVI1
		EYA3
		FAIM3
		FAM171B
		FAM48A
		FANK1
		FARSB
		FBXO41
		FBXO7
		FGF10
		FLII
		FOS
		FOXA1
		FOXB1
		FOXC1
		FOXD1
		FOXD3
		FOXD4L5
		FOXH1
		FOXI3
		FOXJ2
		FOXK2
		FOXL1
		FOXN1
		FOXN4
		FOXO3
		FOXP4
		FRYL
		FUS
		FZD1
		GABPB1
		GATA2
		GATAD2A
		GLYR1
		GPBP1
		GPR123
		GPR155
		GPS2
		GSC2
		GSX1
		GTF2A1L
		GTF2E1
		GTF2F1
		GTF2F2
		GTF2H2-A
		GTF2H5
		GTF2I
		GTF3A
		GTF3C4
		GZF1
		HCLS1
		HDAC10
		HDAC1
		HDGF
		HELT
		HELZ2
		HESX1
		HEY1
		HEYL
		HHEX
		HIF3A
		HINFP
		HIPK1
		HIST1H1E
		HIST1H2BD
		HIST1H2BE
		HLA-DQB2
		HLA-DRB1
		HLA-DRB5
		HMBOX1
		HMGB4
		HMGN1
		HMGN3
		HMGXB3
		HMGXB4
		HNF1A
		HNF4A
		HNF4G
		HNRNPK
		HNRNPL
		HNRNPR
		HOXA10
		HOXA1
		HOXB13
		HOXC4
		HOXC5
		HOXC6
		HOXD3
		HOXD8
		HP1BP3
		HSF2
		IFT57
		IGHMBP2
		IKBKAP
		IKZF1
		IKZF4
		IL6
		ILF3
		INF2
		ING4
		ING5
		INHBA
		INTS12
		INTS4
		IRAK1BP1
		IRF4
		IRF8
		ITGB3BP
		JMY
		KAT6A
		KCNH7
		KCNIP2
		KDM1A
		KDM2A
		KDM4D
		KDM5B
		KEAP1
		KHSRP
		KIAA0040
		KIAA1554
		KIAA1683
		KLF13
		KLF14
		KLF5
		KLHL12
		KLHL3
		KLHL36
		L3MBTL1
		LARP1B
		LARP4B
		LARP6
		LARP7
		LHX3
		LHX4
		LHX6
		LHX9
		LIN28B
		LITAF
		LMO3
		LOC100093631
		LOC100131691
		LOC155060
		LYL1
		LZTR1
		MANSC1
		MAX
		MBNL2
		MCM3
		MCM4
		MCM7
		MDFI
		MED10
		MED11
		MED20
		MED27
		MEF2BNB-MEF2B
		MIER2
		MINK1
		MKRN2
		MLL
		MLL3
		MLXIP
		MNT
		MSC
		MSRB2
		MTA1
		MTF2
		MXD3
		MXD4
		MYBL2
		MYCBP
		MYPOP
		MYRFL
		MZF1
		NAA16
		NAB1
		NAB2
		NACC1
		NACC2
		NANOGNB
		NAP1L4
		NCOA5
		NCOA6
		NCOA7
		NCS1
		NDN
		NEDD8
		NEUROD1
		NFAM1
		NFATC3
		NFIX
		NFKBIA
		NFKBIL1
		NFRKB
		NFYB
		NFYC
		NHLH2
		NKD2
		NKX1-1
		NKX2-8
		NKX6-3
		NLK
		NMI
		NOC4L
		NOTCH1
		NPAS4
		NR1H2
		NR1I2
		NR2C1
		NR2E1
		NR2F6
		NR3C2
		NR4A2
		NR5A1
		NRG1
		NRL
		ONECUT1
		ONECUT3
		OVOL2
		PARP1
		PASK
		PAX2
		PAX3
		PAX8
		PBX2
		PCGF6
		PDLIM5
		PFDN1
		PGBD1
		PGR
		PHF12
		PHF19
		PHF2
		PHF21A
		PHF3
		PIAS1
		PIAS3
		PIAS4
		PIKFYVE
		PITX3
		PKHD1L1
		PKNOX1
		PLAG1
		PLRG1
		PLXNB2
		PML
		PMS1
		POFUT1
		POLE4
		POLR1A
		POLR2B
		POLR2D
		POLR2J
		POLR3A
		POLR3C
		POLR3E
		POLR3G
		POM121
		POTEKP
		POU1F1
		POU2F2
		POU6F1
		PPARGC1B
		PPP1R10
		PRDM10
		PRDM13
		PRDM5
		PRKDC
		PRKRIP1
		PRPF4B
		PSMC2
		PSMC3
		PSPC1
		PTBP1
		PUF60
		PWP1
		RAD21
		RAD54B
		RB1
		RB1CC1
		RBCK1
		RBM15B
		RBM6
		RBM7
		RCAN1
		RCVRN
		RELB
		REST
		REXO4
		RFC1
		RFPL3
		RFX2
		RFX3
		RGCC
		RGS9
		RHOA
		RIMS3
		RNF10
		RNF138
		RNF19A
		RNF41
		RNF8
		RNPS1
		RORC
		RUNX1T1
		RUNX3
		RXRA
		RYBP
		SALL2
		SALL3
		SCYL1
		SERTAD1
		SERTAD2
		SETD1A
		SETDB2
		SF3A3
		SFPQ
		SFSWAP
		SHOX2
		SHPRH
		SIAH1-A
		SIN3B
		SIRT2
		SIRT5
		SLC22A4
		SLC26A3
		SLC2A4RG
		SLC30A9
		SLC4A10
		SMAD1
		SMAD2
		SMARCA4
		SMARCAD1
		SMARCAL1
		SMARCB1
		SMARCD3
		SMYD1
		SNF8
		SNRNP70
		SNRPA
		SOLH
		SOX7
		SP110
		SP1
		SP140
		SP140L
		SP2
		SP3
		SP5
		SP9
		SPEN
		SPIB
		SPIC
		SRCAP
		SRSF9
		SSB
		SSH1
		STAT2
		STAT6
		STK36
		SUDS3
		SUFU
		SUPT16H
		SUPT5H
		SUV420H1
		SUZ12
		TADA2B
		TAF11
		TAF1A
		TAF2
		TAF5
		TAF5L
		TAF6
		TAF8
		TAF9
		TAL1
		TAL2
		TARBP2
		TAX1BP3
		TBX15
		TBX20
		TBX3
		TCEA1
		TCEB3
		TCERG1
		TCF19
		TCF25
		TCFL5
		TDP2
		TEF
		TFAP2A
		TFAP2E
		TFB2M
		TFDP2
		TFIP11
		TGIF2
		THAP4
		THAP6
		THAP7
		TIGD2
		TIGD6
		TIPARP
		TLE6
		TLX2
		TLX3
		TMEM175
		TMEM235
		TMF1
		TMX1
		TNXB-B
		TRAF7
		TRAFD1
		TRIB3
		TRIM10
		TRIM14
		TRIM15
		TRIM17
		TRIM21
		TRIM26
		TRIM3
		TRIM32
		TRIM33
		TRIM39
		TRIM4
		TRIM58
		TRIM66
		TRIM69
		TRIM8
		TRIM9
		TRIP11
		TRMT1
		TSC22D1
		TSC22D2
		TSC22D4
		TXK
		TXN
		TXNIP
		UBTF
		UHRF2
		UNCX
		UNKL
		USP39
		VAX1
		VAX2
		VHL
		VPS36
		WDR45L
		WDR60
		WHSC1
		WHSC2
		WNT1
		XAB2
		XRCC5
		XRN2
		YBX1
		ZBED3
		ZBTB12
		ZBTB22
		ZC3H18
		ZC3H7A
		ZCCHC6
		ZDHHC11
		ZDHHC13
		ZFP106
		ZFP14
		ZFP28
		ZFP3
		ZFP36L2
		ZFP37
		ZFP41
		ZFP82
		ZFP91
		ZFR
		ZFYVE20
		ZIC1
		ZIC4
		ZKSCAN4
		ZMAT3
		ZMAT5
		ZMYND11
		ZNF132
		ZNF133
		ZNF141
		ZNF143
		ZNF160
		ZNF16
		ZNF17
		ZNF175
		ZNF18
		ZNF187
		ZNF189
		ZNF19
		ZNF204P
		ZNF208
		ZNF214
		ZNF215
		ZNF219
		ZNF225
		ZNF226
		ZNF227
		ZNF229
		ZNF22-A
		ZNF22-B
		ZNF23
		ZNF232
		ZNF233
		ZNF234
		ZNF236
		ZNF24
		ZNF256
		ZNF257
		ZNF267
		ZNF276
		ZNF282
		ZNF285
		ZNF286B
		ZNF292
		ZNF295-AS1
		ZNF30
		ZNF302
		ZNF324B
		ZNF330
		ZNF333
		ZNF33A
		ZNF354B
		ZNF354C
		ZNF358
		ZNF37BP
		ZNF384
		ZNF391
		ZNF408
		ZNF415
		ZNF430
		ZNF433
		ZNF441
		ZNF446
		ZNF45
		ZNF454
		ZNF461
		ZNF479
		ZNF484
		ZNF485
		ZNF486
		ZNF487P
		ZNF488
		ZNF490
		ZNF496
		ZNF503
		ZNF506
		ZNF512
		ZNF517
		ZNF518B
		ZNF525
		ZNF527
		ZNF528
		ZNF529
		ZNF541
		ZNF555
		ZNF558
		ZNF563
		ZNF564
		ZNF565
		ZNF587-A
		ZNF589
		ZNF599
		ZNF605-A
		ZNF606
		ZNF608
		ZNF616
		ZNF621
		ZNF641
		ZNF642
		ZNF649
		ZNF658
		ZNF665
		ZNF668
		ZNF671
		ZNF677
		ZNF680
		ZNF688
		ZNF696
		ZNF697
		ZNF701
		ZNF707
		ZNF71
		ZNF7
		ZNF721
		ZNF734P+NP
		ZNF737
		ZNF749
		ZNF76
		ZNF764
		ZNF765
		ZNF767
		ZNF768
		ZNF77
		ZNF776
		ZNF783
		ZNF785-A
		ZNF785-B
		ZNF786
		ZNF788
		ZNF816-ZNF321P
		ZNF830
		ZNF833P
		ZNF836
		ZNF837
		ZNF845
		ZNF860
		ZNF876P
		ZNF879
		ZNF93
		ZNFX1
		ZNRD1
		ZSCAN10
		ZSCAN16
		ZSCAN18
		ZSCAN23
		ZSCAN32
		ZSCAN5A
		ZSCAN5C+N
		ZZZ3

## Sheet: Table S3. TFclassEnrichments
Table S3. TF classes enriched among candidate regions for positive selection
Test	Populations	TF class	Class	p-value	BH _720	bonferroni _720
Fst	CEU_vs_CHB	id:0.2	NonO domain	0.004	0.0174545	1
Fst	CEU_vs_CHB	id:10.1	KRAB domain zinc finger	0	0	0
Fst	CEU_vs_CHB	id:1.2	bHLH	0	0	0
Fst	CEU_vs_CHB	id:2.8	C3H zinc finger	0	0	0
Fst	CEU_vs_CHB	id:3.1	Homeo domain	0	0	0
Fst	CEU_vs_CHB	id:4.1	High-mobility (HMG) domain	0	0	0
Fst	CEU_vs_CHB	id:5.3	SAND domain	0.005	0.0210526	1
Fst	CEU_vs_CHB	#id:6.6	NDT80 domain	0	0	0
Fst	YRI_vs_CEU	id:0.2	NonO domain	0	0	0
Fst	YRI_vs_CEU	id:10.1	KRAB domain zinc finger	0.002	0.00929032	1
Fst	YRI_vs_CEU	id:1.2	bHLH	0	0	0
Fst	YRI_vs_CEU	id:2.1	C4 zinc fingers	0	0	0
Fst	YRI_vs_CEU	id:2.3	C2H2 zinc finger	0	0	0
Fst	YRI_vs_CEU	id:3.6	TEA domain	0.002	0.00929032	1
Fst	YRI_vs_CEU	id:5.1	MADS box	0.038	0.138883	1
Fst	YRI_vs_CEU	id:6.4	Runt domain	0.005	0.0210526	1
Fst	YRI_vs_CEU	id:6.6	NDT80 domain	0	0	0
Fst	YRI_vs_CEU	id:7.1	SMAD/NF-1 DNA-binding domain	0	0	0
Fst	YRI_vs_CEU	id:7.2	GCM domain	0	0	0
Fst	YRI_vs_CEU	id:8.1	TATA-binding proteins	0	0	0
Fst	YRI_vs_CHB	id:0.2	NonO domain	0	0	0
Fst	YRI_vs_CHB	id:10.1	KRAB domain zinc finger	0.003	0.0135849	1
Fst	YRI_vs_CHB	id:1.2	bHLH	0	0	0
Fst	YRI_vs_CHB	id:2.3	C2H2 zinc finger	0	0	0
Fst	YRI_vs_CHB	id:3.1	Homeo domain	0.034	0.126186	1
Fst	YRI_vs_CHB	id:3.6	TEA domain	0.003	0.0135849	1
Fst	YRI_vs_CHB	id:4.1	High-mobility (HMG) domain	0.007	0.0289655	1
Fst	YRI_vs_CHB	id:6.4	Runt domain	0	0	0
Fst	YRI_vs_CHB	id:7.2	GCM domain	0	0	0
Fst	YRI_vs_CHB	id:8.1	TATA-binding proteins	0	0	0
CLR	CEU	id: 0.1	AXUD/CSRNP domain	0.001	0.00486486	0.72
CLR	CEU	id: 0.2	NonO domain	0	0	0
CLR	CEU	id: 1.3	bHSH	0	0	0
CLR	CEU	id: 2.1	C4 zinc fingers	0.005	0.0210526	1
CLR	CEU	id: 2.6	CXXC zinc finger	0	0	0
CLR	CEU	id: 2.7	C2HC zinc finger	0	0	0
CLR	CEU	id: 3.1	Homeo domain	0	0	0
CLR	CEU	id: 3.2	Paired box	0	0	0
CLR	CEU	id: 3.7	ARID domain	0	0	0
CLR	CEU	id: 6.2	STAT domain	0	0	0
CLR	CEU	id: 6.7	Grainyhead domain	0.012	0.0485393	1
CLR	CEU	id: 7.1	SMAD/NF-1 DNA-binding domain	0.006	0.0251163	1
CLR	CEU	id: 8.2	A.T hook	0	0	0
CLR	CHB	id: 0.1	AXUD/CSRNP domain	0.022	0.0842553	1
CLR	CHB	id: 0.2	NonO domain	0	0	0
CLR	CHB	id: 2.6	CXXC zinc finger	0	0	0
CLR	CHB	id: 2.7	C2HC zinc finger	0	0	0
CLR	CHB	id: 3.2	Paired box	0	0	0
CLR	CHB	id: 3.5	Tryptophan cluster	0	0	0
CLR	CHB	id: 3.6	TEA domain	0	0	0
CLR	CHB	id: 3.7	ARID domain	0	0	0
CLR	CHB	id: 4.1	High-mobility (HMG) domain	0	0	0
CLR	CHB	id: 8.2	A.T hook	0	0	0
CLR	YRI	id: 0.2	NonO domain	0.011	0.0447458	1
CLR	YRI	id: 1.2	bHLH	0.017	0.0672527	1
CLR	YRI	id: 2.6	CXXC zinc finger	0.019	0.0743478	1
CLR	YRI	id: 2.7	C2HC zinc finger	0	0	0
CLR	YRI	id: 2.8	C3H zinc finger	0	0	0
CLR	YRI	id: 3.2	Paired box	0.005	0.0210526	1
CLR	YRI	id: 3.4	Heat shock	0.023	0.0871579	1
CLR	YRI	id: 3.7	ARID domain	0	0	0
CLR	YRI	id: 4.2	Heteromeric CCAAT-binding	0	0	0
CLR	YRI	id: 5.1	MADS box	0	0	0
CLR	YRI	id: 6.6	NDT80 domain	0.007	0.0289655	1
CLR	YRI	id: 8.2	A.T hook	0.001	0.00486486	0.72
CLR	YRI	id: 9.1	Cold-shock domain	0.015	0.06	1
XPCLR	CEU_vs_CHB	id: 0.2	NonO domain	0.001	0.00486486	0.72
XPCLR	CEU_vs_CHB	id: 1.3	bHSH	0.001	0.00486486	0.72
XPCLR	CEU_vs_CHB	id: 2.6	CXXC zinc finger	0	0	0
XPCLR	CEU_vs_CHB	id: 2.7	C2HC zinc finger	0	0	0
XPCLR	CEU_vs_CHB	id: 3.1	Homeo domain	0.014	0.0563128	1
XPCLR	CEU_vs_CHB	id: 3.2	Paired box	0.001	0.00486486	0.72
XPCLR	CEU_vs_CHB	id: 3.3	Fork head / winged helix	0.005	0.0210526	1
XPCLR	CEU_vs_CHB	id: 3.7	ARID domain	0	0	0
XPCLR	CEU_vs_CHB	id: 6.2	STAT domain	0.024	0.0904712	1
XPCLR	CEU_vs_CHB	id: 7.1	SMAD/NF-1 DNA-binding domain	0.001	0.00486486	0.72
XPCLR	CEU_vs_CHB	id: 8.2	A.T hook	0	0	0
XPCLR	CEU_vs_YRI	id: 0.2	NonO domain	0	0	0
XPCLR	CEU_vs_YRI	id: 0.4	NFX1-type putative zinc finger	0	0	0
XPCLR	CEU_vs_YRI	id: 10.1	KRAB domain zinc finger	0	0	0
XPCLR	CEU_vs_YRI	id: 1.3	bHSH	0	0	0
XPCLR	CEU_vs_YRI	id: 2.6	CXXC zinc finger	0	0	0
XPCLR	CEU_vs_YRI	id: 2.7	C2HC zinc finger	0	0	0
XPCLR	CEU_vs_YRI	id: 3.1	Homeo domain	0	0	0
XPCLR	CEU_vs_YRI	id: 3.3	Fork head / winged helix	0	0	0
XPCLR	CEU_vs_YRI	id: 3.6	TEA domain	0.004	0.0174545	1
XPCLR	CEU_vs_YRI	id: 6.4	Runt domain	0	0	0
XPCLR	CEU_vs_YRI	id: 8.2	A.T hook	0.022	0.0842553	1
XPCLR	CHB_vs_CEU	id: 0.2	NonO domain	0	0	0
XPCLR	CHB_vs_CEU	id: 2.3	C2H2 zinc finger	0	0	0
XPCLR	CHB_vs_CEU	id: 2.6	CXXC zinc finger	0	0	0
XPCLR	CHB_vs_CEU	id: 2.8	C3H zinc finger	0	0	0
XPCLR	CHB_vs_CEU	id: 3.1	Homeo domain	0	0	0
XPCLR	CHB_vs_CEU	id: 3.6	TEA domain	0	0	0
XPCLR	CHB_vs_CEU	id: 4.1	High-mobility (HMG) domain	0.009	0.0368182	1
XPCLR	CHB_vs_CEU	id: 5.3	SAND domain	0	0	0
XPCLR	CHB_vs_CEU	id: 6.1	Rel homology region (RHR)	0.005	0.0210526	1
XPCLR	CHB_vs_YRI	id: 0.2	NonO domain	0	0	0
XPCLR	CHB_vs_YRI	id: 0.4	NFX1-type putative zinc finger	0	0	0
XPCLR	CHB_vs_YRI	id: 2.6	CXXC zinc finger	0.023	0.0871579	1
XPCLR	CHB_vs_YRI	id: 3.2	Paired box	0	0	0
XPCLR	CHB_vs_YRI	id: 3.4	Heat shock	0.021	0.0812903	1
XPCLR	CHB_vs_YRI	id: 3.6	TEA domain	0	0	0
XPCLR	CHB_vs_YRI	id: 4.1	High-mobility (HMG) domain	0	0	0
XPCLR	CHB_vs_YRI	id: 8.2	A.T hook	0	0	0
XPCLR	YRI_vs_CEU	id: 0.2	NonO domain	0	0	0
XPCLR	YRI_vs_CEU	id: 2.1	C4 zinc fingers	0.002	0.00929032	1
XPCLR	YRI_vs_CEU	id: 2.2	Other C4 zinc finger-type	0	0	0
XPCLR	YRI_vs_CEU	id: 2.6	CXXC zinc finger	0	0	0
XPCLR	YRI_vs_CEU	id: 3.1	Homeo domain	0.001	0.00486486	0.72
XPCLR	YRI_vs_CEU	id: 3.3	Fork head / winged helix	0	0	0
XPCLR	YRI_vs_CEU	id: 3.5	Tryptophan cluster	0.004	0.0174545	1
XPCLR	YRI_vs_CEU	id: 3.7	ARID domain	0	0	0
XPCLR	YRI_vs_CEU	id: 6.3	p53 domain	0.02	0.0778378	1
XPCLR	YRI_vs_CEU	id: 6.6	NDT80 domain	0	0	0
XPCLR	YRI_vs_CEU	id: 7.1	SMAD/NF-1 DNA-binding domain	0.002	0.00929032	1
XPCLR	YRI_vs_CHB	id: 2.3	C2H2 zinc finger	0	0	0
XPCLR	YRI_vs_CHB	id: 2.6	CXXC zinc finger	0	0	0
XPCLR	YRI_vs_CHB	id: 2.8	C3H zinc finger	0.031	0.11625	1
XPCLR	YRI_vs_CHB	id: 3.3	Fork head / winged helix	0	0	0
XPCLR	YRI_vs_CHB	id: 3.7	ARID domain	0.001	0.00486486	0.72
XPCLR	YRI_vs_CHB	id: 4.1	High-mobility (HMG) domain	0.003	0.0135849	1
XPCLR	YRI_vs_CHB	id: 6.4	Runt domain	0	0	0
XPCLR	YRI_vs_CHB	id: 6.6	NDT80 domain	0.034	0.126186	1
XPEHH	CEU_vs_CHB	id:0.2	NonO domain	0	0	0
XPEHH	CEU_vs_CHB	id:0.3	LRRFIP	0	0	0
XPEHH	CEU_vs_CHB	id:1.1	bZIP	0.003	0.0135849	1
XPEHH	CEU_vs_CHB	id:1.3	bHSH	0	0	0
XPEHH	CEU_vs_CHB	id:2.3	C2H2 zinc finger	0	0	0
XPEHH	CEU_vs_CHB	id:2.9	C2CH THAP-type zinc finger	0	0	0
XPEHH	CEU_vs_CHB	id:3.1	Homeo domain	0	0	0
XPEHH	CEU_vs_CHB	id:3.5	Tryptophan cluster	0	0	0
XPEHH	CEU_vs_CHB	id:3.7	ARID domain	0	0	0
XPEHH	CEU_vs_CHB	id:6.2	STAT domain	0	0	0
XPEHH	CEU_vs_CHB	id:6.7	Grainyhead domain	0	0	0
XPEHH	CEU_vs_CHB	id:7.1	SMAD/NF-1 DNA-binding domain	0.001	0.00486486	0.72
XPEHH	CEU_vs_CHB	id:9.1	Cold-shock domain	0	0	0
XPEHH	CEU_vs_YRI	id:0.2	NonO domain	0	0	0
XPEHH	CEU_vs_YRI	id:0.3	LRRFIP	0	0	0
XPEHH	CEU_vs_YRI	id:1.3	bHSH	0	0	0
XPEHH	CEU_vs_YRI	id:2.3	C2H2 zinc finger	0	0	0
XPEHH	CEU_vs_YRI	id:2.5	DM-typezinc finger	0	0	0
XPEHH	CEU_vs_YRI	id:2.6	CXXC zinc finger	0.016	0.0636464	1
XPEHH	CEU_vs_YRI	id:2.7	C2HC zinc finger	0	0	0
XPEHH	CEU_vs_YRI	id:3.1	Homeo domain	0	0	0
XPEHH	CEU_vs_YRI	id:3.3	Fork head / winged helix	0	0	0
XPEHH	CEU_vs_YRI	id:3.6	TEA domain	0.009	0.0368182	1
XPEHH	CEU_vs_YRI	id:5.1	MADS box	0.001	0.00486486	0.72
XPEHH	CEU_vs_YRI	id:6.2	STAT domain	0	0	0
XPEHH	CEU_vs_YRI	id:8.2	A.T hook	0	0	0
XPEHH	CHB_vs_CEU	id:10.1	KRAB domain zinc finger	0	0	0
XPEHH	CHB_vs_CEU	id:2.2	Other C4 zinc finger-type	0	0	0
XPEHH	CHB_vs_CEU	id:3.1	Homeo domain	0.002	0.00929032	1
XPEHH	CHB_vs_CEU	id:3.3	Fork head / winged helix	0	0	0
XPEHH	CHB_vs_CEU	id:4.1	High-mobility (HMG) domain	0	0	0
XPEHH	CHB_vs_CEU	id:5.3	SAND domain	0	0	0
XPEHH	CHB_vs_CEU	id:6.6	NDT80 domain	0	0	0
XPEHH	CHB_vs_YRI	id:0.2	NonO domain	0	0	0
XPEHH	CHB_vs_YRI	id:10.1	KRAB domain zinc finger	0	0	0
XPEHH	CHB_vs_YRI	id:2.1	C4 zinc fingers	0.004	0.0174545	1
XPEHH	CHB_vs_YRI	id:2.5	DM-typezinc finger	0	0	0
XPEHH	CHB_vs_YRI	id:2.7	C2HC zinc finger	0	0	0
XPEHH	CHB_vs_YRI	id:3.2	Paired box	0	0	0
XPEHH	CHB_vs_YRI	id:3.3	Fork head / winged helix	0	0	0
XPEHH	CHB_vs_YRI	id:3.6	TEA domain	0	0	0
XPEHH	CHB_vs_YRI	id:4.1	High-mobility (HMG) domain	0	0	0
XPEHH	CHB_vs_YRI	id:5.3	SAND domain	0.036	0.132245	1
XPEHH	CHB_vs_YRI	id:8.1	TATA-binding proteins	0	0	0
XPEHH	YRI_vs_CEU	id:0.0	Uncharacterized	0	0	0
XPEHH	YRI_vs_CEU	id:1.1	bZIP	0.036	0.132245	1
XPEHH	YRI_vs_CEU	id:1.2	bHLH	0.004	0.0174545	1
XPEHH	YRI_vs_CEU	id:2.3	C2H2 zinc finger	0	0	0
XPEHH	YRI_vs_CEU	id:2.8	C3H zinc finger	0.018	0.0708197	1
XPEHH	YRI_vs_CEU	id:3.2	Paired box	0	0	0
XPEHH	YRI_vs_CEU	id:3.4	Heat shock	0	0	0
XPEHH	YRI_vs_CEU	id:4.1	High-mobility (HMG) domain	0.004	0.0174545	1
XPEHH	YRI_vs_CEU	id:4.2	Heteromeric CCAAT-binding	0	0	0
XPEHH	YRI_vs_CEU	id:5.1	MADS box	0	0	0
XPEHH	YRI_vs_CEU	id:5.3	SAND domain	0	0	0
XPEHH	YRI_vs_CEU	id:6.3	p53 domain	0.001	0.00486486	0.72
XPEHH	YRI_vs_CEU	id:6.4	Runt domain	0	0	0
XPEHH	YRI_vs_CEU	id:6.5	T-Box	0	0	0
XPEHH	YRI_vs_CEU	id:6.6	NDT80 domain	0.048	0.174545	1
XPEHH	YRI_vs_CEU	id:9.1	Cold-shock domain	0	0	0
XPEHH	YRI_vs_CHB	id:0.0	Uncharacterized	0	0	0
XPEHH	YRI_vs_CHB	id:1.1	bZIP	0	0	0
XPEHH	YRI_vs_CHB	id:1.2	bHLH	0.002	0.00929032	1
XPEHH	YRI_vs_CHB	id:2.3	C2H2 zinc finger	0	0	0
XPEHH	YRI_vs_CHB	id:2.8	C3H zinc finger	0	0	0
XPEHH	YRI_vs_CHB	id:2.9	C2CH THAP-type zinc finger	0.002	0.00929032	1
XPEHH	YRI_vs_CHB	id:3.3	Fork head / winged helix	0	0	0
XPEHH	YRI_vs_CHB	id:3.4	Heat shock	0	0	0
XPEHH	YRI_vs_CHB	id:4.2	Heteromeric CCAAT-binding	0	0	0
XPEHH	YRI_vs_CHB	id:5.1	MADS box	0	0	0
XPEHH	YRI_vs_CHB	id:6.3	p53 domain	0	0	0
XPEHH	YRI_vs_CHB	id:6.7	Grainyhead domain	0	0	0
XPEHH	YRI_vs_CHB	id:7.1	SMAD/NF-1 DNA-binding domain	0	0	0
XPEHH	YRI_vs_CHB	id:9.1	Cold-shock domain	0	0	0

## Sheet: Table S4. Overlaps e Pops
Table S4. Members of five of the larger GRF classes enriched among the high scores for the tests for detecting positive selection analyzed here (upper 5% tail of each test’s distribution). The GRF class of each gene is indicated as following: C2H2 zinc finger (¢), KRAB-ZNF zinc finger (£), Homeo domain (♯), Fork head winged helix and (¥), High-mobility (HMG) domain (≈).
CEU,YRI	10	ZNF280D¢, ZFHX3♯, FOXO1¥, ZNF528£, RFX8¥, PGBD1£, MEOX2♯, FOXP2¥, ONECUT2♯
CHB,YRI	6	ZNF768£, GLI3¢, ZFAT¢, ZNF668£, ZNF521¢
CEU,CHB	13	RFX3¥, VEZF1¢, TRERF1¢, E2F4¥, ZNF511¢, FOXA2¥, GLI2¢, ZNF407¢, ZNF844£, FOXK1¥, SALL3¢
YRI	82	MTF1¢, ZNF592¢, PRDM2¢, SOX6≈, ZNF679£, ZNF251£, HIC2¢, KLF12¢, FOX06¥, LHX5♯, FOXJ2¥, ZNF131¢, TFDP1¥, ZSCAN20¢, ZNF83£, CTCFL¢, ZBTB25¢, ZSCAN2¢, PHTF1♯, ZBTB46¢, ZBTB41¢, ZNF644¢, HKR1£, SOX15≈, ZNF3£, ZNF827¢, SP8¢, ZNF678£, SOX5≈, ZNF250£, SOX7≈, ZNF319¢, ZBTB40¢, HIVEP2¢, ZNF483£, HBP1≈, ZNF77£, PRDM15¢, HOXB1♯, SATB1♯, RFX7¥, TSHZ2♯, KLF17¢, PRDM4¢, IKZF2¢, ZNF70¢, ZNF181£, ZNF423¢, PBX4♯,…
CEU	46	LHX1♯, ZNF155£, ZNF653¢, IKZF1¢, ZNF546£, POU2F3♯, ZNF93£, ZNF277¢, ZSCAN25£, RFX2¥, POU6F2♯, ZNF534£, ZNF252¢, ZNF341¢, MKX♯, ZNF224£, EVX1♯, ZNF572¢, ZEB1♯, ZNF90£, PRDM9£, ZNF284£, ZNF780B£, PRDM10¢, ZNF707£, ZNF740¢, ZNF76¢, MECOM¢, ZNF253£, ZNF193£, DLX3♯, ZNF280B¢, ZKSCAN5£, ZNF536¢, FOXM1¥, ZNF780A£, GLIS1¢, CUX2♯, ZNF649£, ZKSCAN4£, EGR4¢
CHB	45	ZNF167£, ZNF282£, ZNF197£, RFX4¥, CRX♯, ZNF425£, ZNF263£, ZNF786£, ZNF660£, FOXJ1¥, ZNF467£, ISX♯, ZNF124£, ZNF512B¢, HESX1♯, ZNF562£, TCF7L1≈, ZNF445£, ZFP161¢, CUX1♯, ZNF646£, ZBTB4¢, BBX≈, ZNF695£, ZBTB20¢, GLIS2¢, FOXR1¥, NKX6-3♯, ZNF317£, EMX1♯, CASZ1¢, NOBOX♯, FOXP1¥, LHX8♯, ZNF398£, GFI1¢, ZBTB7B¢, PRDM6¢, ZNF579£, ZNF451¢, ZIC5¢, HIVEP3¢
TF classes	symbols
KRAB zinc finger	£ class 10.1 = 53
Fork head/winged helix	¥ class 3.3 = 19
C2H2 zinc finger	¢ class 2.3 = 68
High-mobility (HMG) domain	≈ class 4.1 = 9
Homeo domain	♯ class 3.1 = 31
																							ID4	HELT	MGA	HAND1	MXD3	LYL1	HEYL

## Sheet: Table S5. GRFs already reported
Table S5. GRF genes reported as candidates for positive selection here for five GRF classes, and that have been previously reported in genome wide scans for selection in humans
GRF genes						Source
BBX						Sabeti et al, 2007
RFX3						Pickerell et al, 2009
ISX						Metspalu et al, 2011
CUX2, FOXP1, IKZF2, LHX8, PHTF1, PKNOX1, POU2F3, ZBTB20, ZBTB41, ZFAT, ZNF438, ZNF546, ZNF780A, ZNF780B, ZNF827, ZNF502						Grossman et al, 2013
ZNF492						Huberl et al. 2016

## Sheet: Table S6. FisherNonSynSNPs
Table S6. GRF classes showing enrichment based on the Fisher’s Exact test for synonymous SNPs in the 5% upper tail of the distribution for XP-EHH and Fst test.
Test	Populations	GRF class	p-value	Non-synonymous SNPs in regions not coding protein domains	Non-synonymous SNPs in regions coding for protein domains	Synonymous SNPs in regions not coding protein domains	Synonymous SNPs in regions coding for protein domains	Odds ratio
XP-EHH	CEU vs YRI	C2H2 zinc finger	0.021	55	7	40	16	3.14286
	CHB vs YRI	KRAB domain zinc finger	0.041	40	68	14	51	2.14286
Fst	CEU vs CHB	KRAB domain zinc finger	0.049	21	41	1	34	17.4146
	YRI vs CHB	C2H2 zinc finger	0.00101715	44	2	46	19	9.08696
	YRI vs CEU	C2H2 zinc finger	0.000283371	59	1	64	18	16.5938

## Sheet: Table S7. HighScoreNonSynSNPs
Table S7. Non-synonymous SNPs located on the coding region of genes located within KRAB‐ZNF clusters exhibiting very high Fst.
KRAB-ZNF gene cluster	SNP	position	Fst (CHB vs YRI)	Fst (CHB vs CEU)	Fst (CEU vs YRI)	Gene symbol	comments
chr1:247099483-247339322	rs77178548	247150631	0.1618		0.1524	ZNF695	KRAB-ZNF gene, change in the I, 12 aa after the C2, from I > V in the nineth finger
	rs2642993	247151035	0.1453	0.0042	0.0983	ZNF695	KRAB-ZNF gene, change in the 15 aa, before the second H in the fourth finger. First H absent, probably truncated finger
	rs55762230	247151487	0.0487	0.0567	0.0056	ZNF695	KRAB-ZNF gene, aa change in the exon 4, before the zinc fingers start
	rs2642992	247151557	0.7164	0.3652	0.211	ZNF695	KRAB-ZNF gene, aa change in the KRAB domain
	rs2642973	247162658	0.103	0.1228	0.0048	ZNF695	KRAB-ZNF gene, aa change in the KRAB domain
	rs11807434	247163303	0.1255		0.1177	ZNF695	KRAB-ZNF gene, aa change in the KRAB domain
	rs73135916	247274899	0.3242	0.1305	0.0626	C1orf229	Open Reading Frame 229, uncharacterized protein (No GRF gene)
chr3:44448334-44848334	rs11710965	44489880	0.0066	0.1573	0.1211	ZNF445	KRAB-ZNF gene, aa change in the sixth exon before the zinc fingers start
	rs13081859	44607013	0.3363	0.2232	0.0244	ZKSCAN7	KRAB-ZNF gene, aa change in the 3rd exon, expression QTL Gtex: Artery Aorta
	rs9835485	44611896	0.4473	0.2292	0.0911	ZKSCAN7	KRAB-ZNF gene, aa change in the third aminoacid between the H2 of the second finger
	rs9873604	44612050	0.0733	0.1026	0.0025	ZKSCAN7	KRAB-ZNF gene
	rs2272044	44692564	0.7955	0.5549	0.1801	ZNF35	C2H2 gene, aa change in the second position of the exon 2 (C2H2 gene)
	rs56084453	44762830	0.0294	0.1394	0.2164	ZNF502	KRAB-ZNF gene, aa located on the first amino acid HQXXH of the first finger of the gene. eQTL Gtex
	rs7640654	44763037	0.583	0.2111	0.1975	ZNF502	KRAB-ZNF gene, aa located on between the C2 of the fourth zinc finger. eQTL Gtex.
	rs4682752	44775962	0.1949	0.15	0.0019	ZNF501	KRAB-ZNF gene, aa change in the third exon before the zinc fingers start
chr16:30311000-31175239	rs13330462	30364805	0.3318	0.0008	0.3034	CD2BP2	(No GRF gene)
	rs12921440	30408765	0.4749	0.2315	0.0927	ZNF48	KRAB-ZNF gene. SNP located on the KRAB domain. eQTL in Brain Tissue
	rs2230433	30518041	0.2977	0.1371	0.0462	ITGAL	ITGAL encodes the integrin alpha L chain. Integrins are heterodimeric integral membrane proteins composed of an alpha chain and a beta chain. This I-domain containing alpha integrin combines with the beta 2 chain (ITGB2) to form the integrin lymphocyte function-associated antigen-1 (LFA-1), which is expressed on all leukocytes. LFA-1 plays a central role in leukocyte intercellular adhesion throug…
	rs10871453	30536918	0.5721	0.395	0.0569	ZNF768	KRAB-ZNF gene, SNP located before the start of the zinc fingers, KRAB domain
	rs3747481	30666367	0.3758	0.0885	0.1502	PRR14	EQTL in brain cortex and Thyrod. The whole region has been associated with Obesity in Europeans (no GRF gene)
	rs9938550	30999142	0.769	0.2493	0.3955	HSD3B7	eQTL whole blood GTEX. (No GRF gene)
	rs34212827	30999434	0.3728		0.357	HSD3B7	(No GRF gene)
	rs8046978	31072909	0.0186	0.2685	0.2047	ZNF668	KRAB-ZNF gene, eQTL Artery-Tibial. SNP located in a long linker between the 13th and 14th finger.
	rs749670	31088625	0.9512	0.4893	0.4357	ZNF646	KRAB-ZNF gene, SNP located on a long linker between the finger 6th and 7th. Combined expression QTL
	rs7196726	31092075	0.6314	0.2172	0.2566	ZNF646	KRAB-ZNF gene, SNP located in a long linker between the 25th and 26th fingers. Combined expression QTL
	rs7199949	31096164	0.6314	0.2235	0.2498	PRSS53	Combined expression eQTL. (No GRF gene)
	rs11150606	31099011	0.8114	0.7556	0.0365	PRSS53	(No GRF gene)
	rs2884737	31105554	0.0045	0.2591	0.2752	VKORC1	spliceOverlap. Muscle skeletal eQTL. (No GRF gene)
	rs17855606	31142271		0.3473	0.3357	KAT8	eQTL artery tibial. (GRF gene)
chr9:99449396-99631136	rs2289651	99537071	0.1807	0.2025	0.0003	ZNF510	KRAB-ZNF gene. aa change in the first position of the exon 3.
chr19:36668519-38322800	rs4802029	38055612	0.0244	0.3455	0.2168	ZNF571	KRAB ZNF gene. aa change in the tenth aminoacid of the 16th finger
[truncated: 14 more rows]

## Sheet: Table S8. KRAB
Table S8. 32 KRAB-ZNF clusters carrying genes with patterns of variation consistent with positive selection.
[truncated: 33 more rows]

[truncated: 3 more sheets: Table S9.Cluster_signif, TableS10.EHHchr6NonSysSNPs, Table S11.GOTerms]
